# Supplementary material for: Impact of multisectoral health determinants on child mortality 1980–2010: An analysis by country baseline mortality
Source: PLoS One. 2017 Dec 6;12(12):e0188762. doi: 10.1371/journal.pone.0188762 (PMC5718556; doi:10.1371/journal.pone.0188762)
Supplement: S1 Table — Countries are listed by region and number times they counted under each mortality grouping in five-year increments from 1980–2010. (XLSX) [file pone.0188762.s001.xlsx]

## Sheet: 152 LMICs included in analysis
World Bank Region
Sub-Saharan Africa	Middle East and North Africa	Latin America and Caribbean	Europe and Central Asia	South Asia	East Asia and Pacific
Angola	Algeria	Argentina	Albania	Afghanistan	Cambodia
Benin	Bahrain	Barbados	Armenia	Bangladesh	China
Botswana	Djibouti	Belize	Azerbaijan	Bhutan	Fiji
Burkina Faso	Egypt, Arab Rep.	Bolivia	Belarus	India	Indonesia
Burundi	Iran, Islamic Rep.	Brazil	Bosnia and Herzegov..	Maldives	Korea, Dem. Rep.
Cabo Verde	Iraq	Chile	Bulgaria	Nepal	Korea, Rep.
Cameroon	Jordan	Colombia	Croatia	Pakistan	Lao PDR
Central African Rep..	Lebanon	Costa Rica	Czech Republic	Sri Lanka	Malaysia
Chad	Libya	Cuba	Estonia		Micronesia, Fed. Sts.
Comoros	Morocco	Dominican Republic	Georgia		Mongolia
Congo, Dem. Rep.	Oman	Ecuador	Greece		Myanmar
Congo, Rep.	Saudi Arabia	El Salvador	Hungary		Papua New Guinea
Cote d'Ivoire	Syrian Arab Republic	Grenada	Kazakhstan		Philippines
Equatorial Guinea	Tunisia	Guatemala	Kyrgyz Republic		Samoa
Eritrea	West Bank and Gaza	Guyana	Latvia		Solomon Islands
Ethiopia	Yemen, Rep.	Haiti	Lithuania		Thailand
Gabon		Honduras	Macedonia, FYR		Timor-Leste
Gambia, The		Jamaica	Malta		Tonga
Ghana		Mexico	Moldova		Vanuatu
Guinea		Nicaragua	Montenegro		Vietnam
Guinea-Bissau		Panama	Poland
Kenya		Paraguay	Portugal
Lesotho		Peru	Romania
Liberia		St. Lucia	Russian Federation
Madagascar		St. Vincent and the..	Serbia
Malawi		Suriname	Slovak Republic
Mali		Trinidad and Tobago	Slovenia
Mauritania		Uruguay	Tajikistan
Mauritius		Venezuela, RB	Turkey
Mozambique			Turkmenistan
Namibia			Ukraine
Niger			Uzbekistan
Nigeria
Rwanda
Sao Tome and Principe
Senegal
Sierra Leone
Somalia
South Africa
South Sudan
Sudan
Swaziland
Tanzania
Togo
Uganda
Zambia
Zimbabwe

## Sheet: Countries by U5MR mortality Grp
U5MR Mortality Group (n = appearances for country in each regression)
Country	H	M	L	VL	Total
Afghanistan	3	4	0	0	7
Albania	0	0	3	4	7
Algeria	0	2	1	4	7
Angola	7	0	0	0	7
Argentina	0	0	0	7	7
Armenia	0	0	3	4	7
Azerbaijan	0	2	4	0	6
Bahrain	0	0	0	7	7
Bangladesh	2	3	2	0	7
Barbados	0	0	0	7	7
Belarus	0	0	0	7	7
Belize	0	0	3	4	7
Benin	3	4	0	0	7
Bhutan	2	3	2	0	7
Bolivia	0	5	2	0	7
Bosnia and Herzegov..	0	0	0	6	6
Botswana	0	0	6	1	7
Brazil	0	0	4	3	7
Bulgaria	0	0	0	7	7
Burkina Faso	6	1	0	0	7
Burundi	2	5	0	0	7
Cabo Verde	0	0	5	2	7
Cambodia	2	4	1	0	7
Cameroon	2	5	0	0	7
Central African Rep..	2	5	0	0	7
Chad	6	1	0	0	7
Chile	0	0	0	7	7
China	0	0	4	3	7
Colombia	0	0	2	5	7
Comoros	0	6	1	0	7
Congo, Dem. Rep.	3	4	0	0	7
Congo, Rep.	0	4	3	0	7
Costa Rica	0	0	0	7	7
Cote d'Ivoire	0	7	0	0	7
Croatia	0	0	0	7	7
Cuba	0	0	0	7	7
Czech Republic	0	0	0	7	7
Djibouti	0	6	1	0	7
Dominican Republic	0	0	4	3	7
Ecuador	0	0	4	3	7
Egypt, Arab Rep.	0	3	2	2	7
El Salvador	0	2	2	3	7
Equatorial Guinea	3	3	0	0	6
Eritrea	2	3	2	0	7
Estonia	0	0	0	7	7
Ethiopia	4	3	0	0	7
Fiji	0	0	0	7	7
Gabon	0	3	4	0	7
Gambia, The	3	3	1	0	7
Georgia	0	0	3	4	7
Ghana	0	6	1	0	7
Greece	0	0	0	7	7
Grenada	0	0	0	3	3
Guatemala	0	3	3	1	7
Guinea	5	2	0	0	7
Guinea-Bissau	6	1	0	0	7
Guyana	0	0	5	2	7
Haiti	2	4	1	0	7
Honduras	0	0	4	3	7
Hungary	0	0	0	7	7
India	0	5	2	0	7
Indonesia	0	3	3	1	7
Iran, Islamic Rep.	0	2	2	3	7
Iraq	0	0	4	3	7
Jamaica	0	0	0	7	7
Jordan	0	0	2	5	7
Kazakhstan	0	0	5	2	7
Kenya	0	4	3	0	7
Korea, Dem. Rep.	0	0	2	4	6
Korea, Rep.	0	0	0	7	7
Kyrgyz Republic	0	0	5	2	7
Lao PDR	3	3	1	0	7
Latvia	0	0	0	7	7
Lebanon	0	0	2	5	7
Lesotho	0	4	3	0	7
Liberia	5	2	0	0	7
Libya	0	0	3	4	7
Lithuania	0	0	0	7	7
Macedonia, FYR	0	0	2	5	7
Madagascar	1	5	1	0	7
Malawi	5	2	0	0	7
Malaysia	0	0	0	7	7
Maldives	0	3	2	2	7
Mali	6	1	0	0	7
Malta	0	0	0	7	7
Mauritania	0	7	0	0	7
Mauritius	0	0	0	7	7
Mexico	0	0	3	4	7
Micronesia, Fed. Sts.	0	0	2	1	3
Moldova	0	0	0	7	7
Mongolia	0	4	2	1	7
Montenegro	0	0	0	6	6
Morocco	0	3	3	1	7
Mozambique	5	2	0	0	7
Myanmar	0	4	3	0	7
Namibia	0	0	7	0	7
Nepal	2	3	2	0	7
Nicaragua	0	2	3	2	7
Niger	6	1	0	0	7
Nigeria	6	1	0	0	7
Oman	0	2	1	4	7
Pakistan	0	7	0	0	7
Panama	0	0	0	7	7
Papua New Guinea	0	2	5	0	7
Paraguay	0	0	3	4	7
Peru	0	3	2	2	7
Philippines	0	0	4	3	7
Poland	0	0	0	7	7
Portugal	0	0	0	7	7
Romania	0	0	0	7	7
Russian Federation	0	0	0	7	7
Rwanda	4	3	0	0	7
Samoa	0	0	0	6	6
Sao Tome and Principe	0	3	2	0	5
Saudi Arabia	0	0	3	4	7
Senegal	2	4	1	0	7
Serbia	0	0	0	6	6
Sierra Leone	7	0	0	0	7
Slovak Republic	0	0	0	7	7
Slovenia	0	0	0	7	7
Solomon Islands	0	0	2	5	7
Somalia	2	4	0	0	6
South Africa	0	0	7	0	7
South Sudan	6	1	0	0	7
Sri Lanka	0	0	0	7	7
St. Lucia	0	0	0	7	7
St. Vincent and the..	0	0	1	5	6
Sudan	0	6	1	0	7
Suriname	0	0	2	4	6
Swaziland	0	4	3	0	7
Syrian Arab Republic	0	0	2	5	7
Tajikistan	0	5	2	0	7
Tanzania	0	6	1	0	7
Thailand	0	0	2	5	7
Timor-Leste	2	3	1	0	6
Togo	0	7	0	0	7
Tonga	0	0	0	1	1
Trinidad and Tobago	0	0	0	7	7
Tunisia	0	0	4	3	7
Turkey	0	2	3	2	7
Turkmenistan	0	3	4	0	7
Uganda	3	4	0	0	7
Ukraine	0	0	0	7	7
Uruguay	0	0	0	7	7
Uzbekistan	0	2	5	0	7
Vanuatu	0	0	1	5	6
Venezuela, RB	0	0	0	7	7
Vietnam	0	0	4	3	7
West Bank and Gaza	0	0	3	4	7
Yemen, Rep.	2	3	2	0	7
Zambia	2	5	0	0	7
Zimbabwe	0	3	4	0	7
Total	134	250	225	427	1036
