# Supplementary material for: Impact of multisectoral health determinants on child mortality 1980–2010: An analysis by country baseline mortality
Source: PLoS One. 2017 Dec 6;12(12):e0188762. doi: 10.1371/journal.pone.0188762 (PMC5718556; doi:10.1371/journal.pone.0188762)
Supplement: S2 Table — Full regression output for each univariable regression analysis by variable and mortality grouping. (XLSX) [file pone.0188762.s002.xlsx]

## Sheet: Table S2a-i guide
Table S2 (U5MR univariable analysis)
Sheets a-i are as follows:
a	All mortality
b	High mortality
c	Moderate mortality
d	Low mortality
e	Very Low mortality
f	Africa all mortality
g	Africa high mortality
h	Africa moderate mortality
i	Africal low mortality
Other regional univariable analyses are included, when possible given sample size.

## Sheet: U5MR all
Variable	Coefficient	P value	Observations	R-squared	R2_adj	Clusters	Efficiency	Policy Area	ifP<.05?	Wrong sign?
Log GDP per capita, PPP (constant 2011 international $)	-6.454	0	700	0.579	0.579	147	0.99	1	TRUE
Log GDP per capita (constant 2005 US$)	-4.571	0.013	912	0.521	0.521	148	0.99	1	TRUE
Births attended by skilled health staff (% of total)	-0.492	0.001	477	0.609	0.609	150	0.99	2	TRUE
Newborns protected against tetanus (%)	-0.082	0.004	613	0.202	0.201	100	0.99	2	TRUE
Pregnant women receiving prenatal care (%)	-0.356	0.006	340	0.275	0.273	137	0.99	2	TRUE
Physicians (per 1,000 people)	1.741	0.04	807	0.274	0.273	151	0.99	2	TRUE	wrong sign
Immunization, DPT (% of children ages 12-23 months)	-0.249	0	913	0.524	0.524	151	0.99	3	TRUE
Immunization, measles (% of children ages 12-23 months)	-0.212	0.002	895	0.462	0.462	151	0.63	3	TRUE
Fertility rate, total (births per woman)	5.759	0	1033	0.688	0.687	152	0.99	4	TRUE
Road Density (km/km2)	6.206	0.013	531	0.095	0.0929	148	0.95	6	TRUE
Malnutrition prevalence, weight for age (% of children under 5)	0.773	0.01	355	0.383	0.381	135	0.99	7	TRUE
Prevalence of wasting (% of children under 5)	0.496	0.026	345	0.237	0.235	135	0.99	7	TRUE
Prevalence of undernourishment (% of population)	0.309	0.028	563	0.328	0.327	115	0.99	7	TRUE
Exclusive breastfeeding (% of children under 6 months)	-0.157	0.041	234	0.008	0.00379	121	0.99	7	TRUE
Improved water source (% of population with access)	-0.943	0.001	715	0.659	0.659	151	0.84	9	TRUE
Improved water source, rural (% of rural population with access)	-0.64	0.001	715	0.587	0.586	151	0.98	9	TRUE
Improved sanitation facilities (% of population with access)	-0.607	0.002	705	0.636	0.635	152	0.99	9	TRUE
School enrollment, primary, female (% gross)	-0.264	0	875	0.433	0.432	148	0.8	10	TRUE
School enrollment, primary (% gross)	-0.187	0.002	919	0.287	0.286	148	0.79	10	TRUE
Lag 10yr Pri. School	-0.16	0.003	905	0.363	0.362	147	0.85	10	TRUE
Lag 10yr Pri. School Female	-0.263	0.005	849	0.493	0.492	147	0.82	10	TRUE
School enrollment, secondary (% gross)	-0.148	0.008	821	0.619	0.619	147	0.99	10	TRUE
School enrollment, secondary, female (% gross)	-0.129	0.018	731	0.664	0.664	144	0.99	10	TRUE
Prevalence of HIV, total (% of population ages 15-49)	2.427	0	540	0.051	0.0495	108	0.99	12	TRUE
Urban population (% of total)	-0.32	0.042	1033	0.355	0.355	152	0.16	13	TRUE
Poverty gap at $1.25 a day (PPP) (%)	0.45	0.011	370	0.592	0.591	113	0.99	14	TRUE
Poverty gap at $2 a day (PPP) (%)	0.404	0.014	370	0.662	0.661	113	0.99	14	TRUE
Debt forgiveness grants per capita (2005 US$)	-0.022	0.09	340	0.006	0.00291	91	0.99	1	FALSE
Hospital beds (per 1,000 people)	-0.433	0.193	670	0.146	0.145	150	0.85	2	FALSE
Nurses and Midwives (per 1,000 pop)	0.076	0.885	258	0.29	0.287	144	0.99	2	FALSE
Lag 5yr TFR	2.793	0.09	1032	0.635	0.634	152	0.97	4	FALSE
Contraceptive prevalence (% of women ages 15-49)	-0.147	0.112	450	0.6	0.599	150	0.99	4	FALSE
Control of Corruption: Estimate	2.409	0.147	591	0.219	0.217	152	0.99	5	FALSE
Political Stability and Absence of Violence/Terrorism: Estimate	-1.505	0.167	596	0.18	0.179	152	0.99	5	FALSE
Voice and Accountability: Estimate	-2.003	0.318	598	0.198	0.196	152	0.99	5	FALSE
Rule of Law: Estimate	-1.443	0.487	597	0.309	0.308	152	0.99	5	FALSE
Regulatory Quality: Estimate	-0.494	0.761	592	0.254	0.253	152	0.99	5	FALSE
Government Effectiveness: Estimate	0.415	0.837	591	0.329	0.328	152	0.99	5	FALSE
Electric power consumption (kWh per capita)	0.002	0.102	683	0.328	0.327	106	0.99	6	FALSE
Rail lines (total route-km)	-0.001	0.134	478	0.012	0.0103	90	0.53	6	FALSE
Roads, paved (% of total roads)	0.082	0.318	490	0.275	0.273	144	0.99	6	FALSE
Malnutrition prevalence, height for age (% of children under 5)	0.171	0.352	350	0.484	0.482	135	0.99	7	FALSE
Out-of-pocket health expenditure (% of total expenditure on health)	0.071	0.338	580	0.126	0.124	148	0.99	8	FALSE
Log Health expenditure per capita, PPP (constant 2005 international $)	-1.027	0.548	580	0.54	0.54	148	0.99	8	FALSE
PM10, country level (micrograms per cubic meter)	-0.063	0.173	714	0.004	0.00295	145	0.6	9	FALSE
Improved sanitation facilities, rural (% of rural population with access)	-0.122	0.448	708	0.566	0.565	152	0.99	9	FALSE
Lag 5yr Sec. School Female	0.042	0.417	706	0.611	0.61	146	0.99	10	FALSE
Lag 5yr Sec. School	-0.013	0.804	804	0.575	0.574	147	0.99	10	FALSE
Proportion of seats held by women in national parliaments (%)	-0.097	0.357	535	0.011	0.00876	151	0.99	11	FALSE
Labor force participation rate, female (% of female population ages 15+) (modele	-0.149	0.399	741	0.114	0.113	149	0.99	11	FALSE
Malaria incidence, per 1,000 pop	0.007	0.589	592	0.13	0.129	114	0.99	12	FALSE
GINI index	0.151	0.301	368	0.012	0.0095	113	0.99	14	FALSE
						152

## Sheet: High Mortality (> 180)
Variable	Coefficient	P value	Observations	R-squared	R2_adj	Clusters	Efficiency	Policy Area	ifP<.05?
Debt forgiveness grants per capita (2005 US$)	-0.412	0.003	57	0.206	0.192	22	0.99	1	TRUE
Log GDP per capita, PPP (constant 2011 international $)	-12.733	0.006	60	0.029	0.0119	22	0.98	1	TRUE
Log GDP per capita (constant 2005 US$)	-18.712	0	86	0.015	0.00314	29	0.99	1	TRUE
Pregnant women receiving prenatal care (%)	-0.606	0.03	30	0.107	0.0746	17	0.99	2	TRUE
Immunization, DPT (% of children ages 12-23 months)	-0.195	0.037	86	0.128	0.118	34	0.99	3	TRUE
Government Effectiveness: Estimate	-20.432	0.044	40	0.116	0.0924	16	0.99	5	TRUE
Rail lines (total route-km)	0.47	0	24	0.086	0.0441	11	0.91	6	TRUE
Out-of-pocket health expenditure (% of total expenditure on health)	1	0.011	39	0.131	0.108	16	0.99	8	TRUE
School enrollment, primary (% gross)	-0.325	0.003	82	0.311	0.302	32	0.99	10	TRUE
School enrollment, primary, female (% gross)	-0.326	0.023	80	0.277	0.268	32	0.99	10	TRUE
Lag 10yr Pri. School Female	-0.194	0.034	76	0.147	0.136	31	0.99	10	TRUE
Hospital beds (per 1,000 people)	8.677	0.104	35	0.024	-0.00593	26	0.99	2	FALSE
Physicians (per 1,000 people)	-6.349	0.39	65	0.049	0.0337	27	0.99	2	FALSE
Newborns protected against tetanus (%)	0.044	0.632	91	0.028	0.0168	34	0.99	2	FALSE
Births attended by skilled health staff (% of total)	0.191	0.667	31	0.003	-0.0318	17	0.99	2	FALSE
Immunization, measles (% of children ages 12-23 months)	-0.123	0.196	86	0.067	0.0563	34	0.99	3	FALSE
Contraceptive prevalence (% of women ages 15-49)	-0.686	0.058	38	0.126	0.102	21	0.99	4	FALSE
Lag 5yr TFR	9.495	0.368	99	0.132	0.123	37	0.99	4	FALSE
Fertility rate, total (births per woman)	5.604	0.559	99	0.127	0.118	37	0.99	4	FALSE
Control of Corruption: Estimate	-43.477	0.006	40	0.019	-0.00717	16	0.99	5	FALSE
Voice and Accountability: Estimate	-6.663	0.122	40	0.032	0.00654	16	0.99	5	FALSE
Rule of Law: Estimate	-26.009	0.272	40	0.044	0.0187	16	0.99	5	FALSE
Regulatory Quality: Estimate	-10.973	0.346	40	0.058	0.0331	16	0.99	5	FALSE
Political Stability and Absence of Violence/Terrorism: Estimate	-0.17	0.976	40	0.012	-0.0141	16	0.99	5	FALSE
Electric power consumption (kWh per capita)	-0.111	0.052	29	0.089	0.0556	13	0.99	6	FALSE
Road Density (km/km2)	173.906	0.114	45	0.129	0.109	18	0.99	6	FALSE
Roads, paved (% of total roads)	-1.798	0.318	40	0.007	-0.0187	18	0.99	6	FALSE
Exclusive breastfeeding (% of children under 6 months)	-0.543	0.182	19	0.302	0.261	11	0.99	7	FALSE
Prevalence of undernourishment (% of population)	0.458	0.376	57	0.027	0.00923	21	0.99	7	FALSE
Malnutrition prevalence, height for age (% of children under 5)	0.26	0.727	34	0.002	-0.0288	17	0.99	7	FALSE
Prevalence of wasting (% of children under 5)	0.289	0.776	34	0.084	0.0557	17	0.99	7	FALSE
Malnutrition prevalence, weight for age (% of children under 5)	-0.02	0.984	34	0.089	0.0604	17	0.99	7	FALSE
Log Health expenditure per capita, PPP (constant 2005 international $)	-17.541	0.277	39	0.001	-0.0259	16	0.99	8	FALSE
Improved sanitation facilities, rural (% of rural population with access)	-3.407	0.351	58	0.144	0.129	21	0.83	9	FALSE
Improved water source, rural (% of rural population with access)	-0.525	0.644	58	0.13	0.114	22	0.99	9	FALSE
Improved sanitation facilities (% of population with access)	-1.052	0.696	56	0.105	0.0884	21	0.99	9	FALSE
Improved water source (% of population with access)	-0.491	0.746	58	0.168	0.153	22	0.99	9	FALSE
PM10, country level (micrograms per cubic meter)	-0.052	0.873	62	0.004	-0.0127	24	0.99	9	FALSE
School enrollment, secondary (% gross)	-0.471	0.17	75	0.17	0.159	31	0.99	10	FALSE
Lag 10yr Pri. School	-0.077	0.215	81	0.149	0.139	33	0.99	10	FALSE
School enrollment, secondary, female (% gross)	-0.826	0.296	68	0.158	0.145	29	0.99	10	FALSE
Lag 5yr Sec. School Female	0.662	0.522	64	0.077	0.0617	27	0.99	10	FALSE
Lag 5yr Sec. School	0.186	0.571	75	0.071	0.0582	30	0.99	10	FALSE
Labor force participation rate, female (% of female population ages 15+) (modele	-2.112	0.147	63	0.129	0.115	25	0.99	11	FALSE
Proportion of seats held by women in national parliaments (%)	-1.034	0.253	39	0.067	0.042	23	0.99	11	FALSE
Malaria incidence, per 1,000 pop	0.028	0.353	76	0.003	-0.0105	30	0.99	12	FALSE
Prevalence of HIV, total (% of population ages 15-49)	1.774	0.693	64	0.042	0.0263	24	0.99	12	FALSE
Urban population (% of total)	0.988	0.221	99	0.003	-0.00749	37	0.99	13	FALSE
GINI index	-3.819	0.003	23	0.032	-0.0144	14	0.99	14	FALSE
Poverty gap at $1.25 a day (PPP) (%)	-0.761	0.292	25	0.238	0.205	15	0.99	14	FALSE
Poverty gap at $2 a day (PPP) (%)	-0.548	0.551	25	0.133	0.0953	15	0.99	14	FALSE

## Sheet: Moderate Mortality (100.1-180)
Variable	Coefficient	P value	Observations	R-squared	R2_adj	Clusters	Efficiency	Policy Area	ifP<.05?
Hospital beds (per 1,000 people)	-1.957	0.043	121	0.036	0.0274	62	0.99	2	TRUE
Immunization, measles (% of children ages 12-23 months)	-0.123	0.003	203	0.132	0.128	69	0.99	3	TRUE
Immunization, DPT (% of children ages 12-23 months)	-0.112	0.011	203	0.137	0.133	69	0.99	3	TRUE
Rule of Law: Estimate	-20.831	0.015	137	0.175	0.169	55	0.99	5	TRUE
Government Effectiveness: Estimate	-13.286	0.017	136	0.156	0.15	55	0.99	5	TRUE
Electric power consumption (kWh per capita)	-0.035	0	121	0.047	0.0392	42	0.99	6	TRUE
Malnutrition prevalence, weight for age (% of children under 5)	1.204	0.02	109	0.02	0.0111	48	0.99	7	TRUE
Lag 5yr Sec. School Female	-0.889	0	133	0.138	0.131	57	0.99	10	TRUE
School enrollment, primary, female (% gross)	-0.287	0	182	0.191	0.186	68	0.99	10	TRUE
School enrollment, primary (% gross)	-0.241	0	185	0.14	0.135	69	0.99	10	TRUE
School enrollment, secondary, female (% gross)	-0.631	0.01	136	0.303	0.298	62	0.99	10	TRUE
Lag 10yr Pri. School	-0.169	0.015	186	0.072	0.0671	67	0.99	10	TRUE
Lag 5yr Sec. School	-0.467	0.02	152	0.114	0.108	65	0.99	10	TRUE
Lag 10yr Pri. School Female	-0.169	0.022	179	0.087	0.0815	62	0.99	10	TRUE
Log GDP per capita (constant 2005 US$)	-21.378	0.089	189	0.098	0.0935	67	0.99	1	FALSE
Debt forgiveness grants per capita (2005 US$)	-0.008	0.756	144	0.022	0.0149	51	0.99	1	FALSE
Log GDP per capita, PPP (constant 2011 international $)	-17.994	0.139	159	0.119	0.113	61	0.99	1	FALSE
Pregnant women receiving prenatal care (%)	-0.335	0.216	99	0.02	0.00962	51	0.79	2	FALSE
Births attended by skilled health staff (% of total)	-0.245	0.169	106	0.016	0.00678	55	0.99	2	FALSE
Physicians (per 1,000 people)	-2.52	0.688	159	0.056	0.0499	68	0.99	2	FALSE
Newborns protected against tetanus (%)	-0.07	0.126	187	0.043	0.0381	64	0.99	2	FALSE
Nurses and Midwives (per 1,000 pop)	-0.781	0.842	55	0.033	0.0149	39	0.99	2	FALSE
Contraceptive prevalence (% of women ages 15-49)	-0.282	0.273	115	0.261	0.254	58	0.83	4	FALSE
Fertility rate, total (births per woman)	1.052	0.769	212	0.258	0.254	72	0.99	4	FALSE
Lag 5yr TFR	-0.72	0.829	212	0.229	0.225	72	0.99	4	FALSE
Political Stability and Absence of Violence/Terrorism: Estimate	-5.647	0.08	137	0.127	0.121	55	0.99	5	FALSE
Control of Corruption: Estimate	-4.574	0.362	136	0.141	0.134	55	0.99	5	FALSE
Regulatory Quality: Estimate	-4.466	0.432	136	0.127	0.12	55	0.99	5	FALSE
Voice and Accountability: Estimate	-7.007	0.172	137	0.113	0.107	55	0.99	5	FALSE
Roads, paved (% of total roads)	0.296	0.078	107	0.08	0.0714	48	0.99	6	FALSE
Rail lines (total route-km)	0	0.942	88	0	-0.0111	33	0.99	6	FALSE
Road Density (km/km2)	-9.975	0.442	113	0	-0.00861	50	0.99	6	FALSE
Malnutrition prevalence, height for age (% of children under 5)	0.664	0.054	109	0.009	-0.000343	48	0.99	7	FALSE
Exclusive breastfeeding (% of children under 6 months)	0.017	0.934	73	0.2	0.189	46	0.99	7	FALSE
Prevalence of wasting (% of children under 5)	0.66	0.101	107	0.048	0.0386	48	0.99	7	FALSE
Prevalence of undernourishment (% of population)	0.029	0.923	146	0.033	0.026	54	0.56	7	FALSE
Log Health expenditure per capita, PPP (constant 2005 international $)	-9.106	0.303	130	0.148	0.142	53	0.52	8	FALSE
Out-of-pocket health expenditure (% of total expenditure on health)	0.109	0.362	130	0.042	0.0343	53	0.99	8	FALSE
Improved sanitation facilities, rural (% of rural population with access)	-0.672	0.144	167	0.023	0.0167	62	0.99	9	FALSE
Improved sanitation facilities (% of population with access)	-0.421	0.366	167	0.047	0.0411	62	0.99	9	FALSE
PM10, country level (micrograms per cubic meter)	-0.024	0.854	167	0.023	0.0168	60	0.99	9	FALSE
Improved water source, rural (% of rural population with access)	-1.019	0.138	168	0.106	0.1	62	0.81	9	FALSE
Improved water source (% of population with access)	-0.763	0.325	168	0.127	0.121	62	0.74	9	FALSE
School enrollment, secondary (% gross)	-0.454	0.071	151	0.195	0.19	64	0.79	10	FALSE
Proportion of seats held by women in national parliaments (%)	-0.015	0.966	121	0.064	0.0558	62	0.99	11	FALSE
Labor force participation rate, female (% of female population ages 15+) (modele	0.538	0.318	174	0.029	0.0229	63	0.99	11	FALSE
Prevalence of HIV, total (% of population ages 15-49)	2.813	0.13	159	0.011	0.00477	59	0.99	12	FALSE
Malaria incidence, per 1,000 pop	-0.005	0.804	181	0.057	0.0517	69	0.58	12	FALSE
Urban population (% of total)	-0.845	0.158	212	0.048	0.0432	72	0.99	13	FALSE
Poverty gap at $2 a day (PPP) (%)	-0.322	0.633	68	0.06	0.0455	41	0.99	14	FALSE
Poverty gap at $1.25 a day (PPP) (%)	-0.253	0.718	68	0.057	0.0432	41	0.99	14	FALSE
GINI index	0.082	0.906	68	0.023	0.00831	42	0.99	14	FALSE

## Sheet: Low Mortality (50.1-100)
Variable	Coefficient	P value	Observations	R-squared	R2_adj	Clusters	Efficiency	Policy Area	ifP<.05?
Log GDP per capita, PPP (constant 2011 international $)	-15.175	0	148	0.087	0.0807	68	0.99	1	TRUE
Log GDP per capita (constant 2005 US$)	-8.139	0.017	174	0.037	0.0314	74	0.99	1	TRUE
Physicians (per 1,000 people)	-6.702	0.006	158	0.035	0.0292	77	0.99	2	TRUE
Immunization, DPT (% of children ages 12-23 months)	-0.154	0.001	179	0.021	0.0152	78	0.99	3	TRUE
Immunization, measles (% of children ages 12-23 months)	-0.188	0.006	179	0.034	0.0285	78	0.99	3	TRUE
Lag 5yr TFR	4.492	0.031	190	0.057	0.0515	81	0.97	4	TRUE
Improved sanitation facilities (% of population with access)	-0.985	0.001	151	0.155	0.149	71	0.99	9	TRUE
Improved sanitation facilities, rural (% of rural population with access)	-0.672	0.006	152	0.074	0.0677	71	0.99	9	TRUE
School enrollment, secondary (% gross)	-0.28	0.001	150	0.064	0.0579	72	0.99	10	TRUE
School enrollment, secondary, female (% gross)	-0.264	0.017	132	0.06	0.0523	67	0.99	10	TRUE
Prevalence of HIV, total (% of population ages 15-49)	2.921	0	130	0.238	0.232	58	0.99	12	TRUE
Urban population (% of total)	-1.13	0.037	191	0.072	0.067	82	0.73	13	TRUE
Debt forgiveness grants per capita (2005 US$)	0.044	0.424	77	0.001	-0.012	42	0.99	1	FALSE
Hospital beds (per 1,000 people)	-1.87	0.001	119	0.001	-0.0078	67	0.99	2	FALSE
Pregnant women receiving prenatal care (%)	-0.318	0.148	73	0.009	-0.00539	49	0.99	2	FALSE
Births attended by skilled health staff (% of total)	-0.114	0.364	93	0.041	0.03	57	0.99	2	FALSE
Newborns protected against tetanus (%)	0	0.998	139	0	-0.00717	64	0.99	2	FALSE
Nurses and Midwives (per 1,000 pop)	-0.829	0.803	47	0.062	0.0413	36	0.99	2	FALSE
Contraceptive prevalence (% of women ages 15-49)	0.159	0.094	93	0.12	0.11	58	0.99	4	FALSE
Fertility rate, total (births per woman)	2.303	0.249	191	0.063	0.0582	82	0.99	4	FALSE
Control of Corruption: Estimate	3.598	0.402	118	0.001	-0.00767	61	0.99	5	FALSE
Regulatory Quality: Estimate	2.26	0.46	119	0.019	0.0108	61	0.99	5	FALSE
Voice and Accountability: Estimate	2.49	0.493	119	0.014	0.00544	61	0.99	5	FALSE
Rule of Law: Estimate	2.344	0.582	119	0.024	0.0155	61	0.99	5	FALSE
Political Stability and Absence of Violence/Terrorism: Estimate	-0.847	0.659	118	0.005	-0.00382	61	0.99	5	FALSE
Government Effectiveness: Estimate	1.06	0.861	118	0.018	0.00969	61	0.96	5	FALSE
Electric power consumption (kWh per capita)	-0.009	0	145	0.004	-0.00279	60	0.99	6	FALSE
Roads, paved (% of total roads)	0.24	0.39	109	0.082	0.0732	56	0.99	6	FALSE
Rail lines (total route-km)	0	0.704	81	0	-0.0123	39	0.99	6	FALSE
Road Density	-2.414	0.876	112	0.005	-0.00406	59	0.99	6	FALSE
Prevalence of undernourishment (% of population)	0.23	0.251	137	0.067	0.0597	63	0.99	7	FALSE
Exclusive breastfeeding (% of children under 6 months)	-0.052	0.634	45	0.143	0.123	35	0.99	7	FALSE
Malnutrition prevalence, weight for age (% of children under 5)	0.435	0.648	75	0.001	-0.0131	49	0.99	7	FALSE
Malnutrition prevalence, height for age (% of children under 5)	0.288	0.732	74	0.023	0.00993	49	0.99	7	FALSE
Prevalence of wasting (% of children under 5)	0.113	0.862	72	0	-0.0142	48	0.99	7	FALSE
Log Health expenditure per capita, PPP (constant 2005 international $)	-1.682	0.644	114	0.033	0.0246	59	0.69	8	FALSE
Out-of-pocket health expenditure (% of total expenditure on health)	-0.043	0.776	114	0.019	0.0102	59	0.99	8	FALSE
Improved water source (% of population with access)	-0.548	0.052	151	0.138	0.133	70	0.99	9	FALSE
PM10, country level (micrograms per cubic meter)	-0.126	0.054	149	0.02	0.0137	68	0.99	9	FALSE
Improved water source, rural (% of rural population with access)	-0.46	0.065	151	0.106	0.1	70	0.99	9	FALSE
School enrollment, primary (% gross)	-0.23	0	172	0.001	-0.00444	75	0.99	10	FALSE
School enrollment, primary, female (% gross)	-0.308	0	163	0.001	-0.00533	73	0.99	10	FALSE
Lag 10yr Pri. School Female	-0.221	0.013	159	0.001	-0.00555	72	0.99	10	FALSE
Lag 10yr Pri. School	-0.173	0.04	169	0.001	-0.00536	73	0.99	10	FALSE
Lag 5yr Sec. School	-0.147	0.155	154	0.024	0.0176	71	0.99	10	FALSE
Lag 5yr Sec. School Female	-0.12	0.285	128	0.02	0.0124	63	0.99	10	FALSE
Labor force participation rate, female (% of female population ages 15+) (modele	-0.419	0.298	156	0.074	0.0675	72	0.99	11	FALSE
Proportion of seats held by women in national parliaments (%)	-0.089	0.481	112	0.009	-0.000353	68	0.99	11	FALSE
Malaria incidence, per 1,000 pop	0.236	0.384	162	0.057	0.0508	70	0.7	12	FALSE
GINI index	0.492	0.092	75	0.028	0.015	42	0.99	14	FALSE
Poverty gap at $2 a day (PPP) (%)	0.074	0.694	75	0.117	0.105	42	0.99	14	FALSE
Poverty gap at $1.25 a day (PPP) (%)	-0.004	0.99	75	0.107	0.0945	42	0.99	14	FALSE

## Sheet: Very Low Mortality (<50.1)
Variable	Coefficient	P value	Observations	R-squared	R2_adj	Clusters	Efficiency	Policy Area	ifP<.05?
Log GDP per capita, PPP (constant 2011 international $)	-3.45	0.009	333	0.32	0.318	86	0.99	1	TRUE
Debt forgiveness grants per capita (2005 US$)	-0.014	0.032	62	0.031	0.0146	32	0.99	1	TRUE
Births attended by skilled health staff (% of total)	-0.278	0.001	247	0.287	0.284	85	0.99	2	TRUE
Nurses and Midwives (per 1,000 pop)	-0.336	0.016	146	0.216	0.21	83	0.99	2	TRUE
Immunization, DPT (% of children ages 12-23 months)	-0.066	0.001	355	0.096	0.0936	88	0.99	3	TRUE
Immunization, measles (% of children ages 12-23 months)	-0.049	0.002	355	0.075	0.072	88	0.99	3	TRUE
Lag 5yr TFR	2.93	0	386	0.313	0.311	89	0.99	4	TRUE
Fertility rate, total (births per woman)	2.304	0.005	387	0.31	0.309	89	0.99	4	TRUE
Road Density (km/km2)	3.239	0.008	261	0.114	0.111	83	0.99	6	TRUE
Prevalence of undernourishment (% of population)	0.143	0.007	223	0.182	0.178	61	0.99	7	TRUE
Improved sanitation facilities (% of population with access)	-0.348	0.003	331	0.3	0.298	89	0.99	9	TRUE
Improved water source (% of population with access)	-0.349	0.003	338	0.257	0.255	88	0.99	9	TRUE
Improved water source, rural (% of rural population with access)	-0.238	0.003	338	0.217	0.215	88	0.99	9	TRUE
Improved sanitation facilities, rural (% of rural population with access)	-0.232	0.005	331	0.301	0.299	89	0.99	9	TRUE
School enrollment, secondary (% gross)	-0.073	0.007	331	0.3	0.298	84	0.99	10	TRUE
School enrollment, secondary, female (% gross)	-0.071	0.009	308	0.3	0.297	84	0.99	10	TRUE
Prevalence of HIV, total (% of population ages 15-49)	1.338	0	187	0.098	0.0933	50	0.99	12	TRUE
Urban population (% of total)	-0.262	0.046	387	0.061	0.0586	89	0.94	13	TRUE
Log GDP per capita (constant 2005 US$)	-2.07	0.088	362	0.361	0.36	88	0.99	1	FALSE
Newborns protected against tetanus (%)	-0.028	0.093	144	0.044	0.037	42	0.99	2	FALSE
Physicians (per 1,000 people)	0.222	0.519	319	0.131	0.128	88	0.99	2	FALSE
Pregnant women receiving prenatal care (%)	0.028	0.582	138	0.146	0.14	72	0.99	2	FALSE
Hospital beds (per 1,000 people)	-0.074	0.755	317	0.047	0.0443	87	0.99	2	FALSE
Contraceptive prevalence (% of women ages 15-49)	-0.005	0.881	172	0.052	0.0462	83	0.99	4	FALSE
Government Effectiveness: Estimate	1.142	0.232	297	0.327	0.325	89	0.99	5	FALSE
Voice and Accountability: Estimate	-0.812	0.306	302	0.129	0.126	89	0.99	5	FALSE
Rule of Law: Estimate	-0.616	0.46	301	0.249	0.246	89	0.99	5	FALSE
Control of Corruption: Estimate	-0.467	0.551	297	0.275	0.272	89	0.99	5	FALSE
Political Stability and Absence of Violence/Terrorism: Estimate	-0.172	0.712	301	0.157	0.154	89	0.99	5	FALSE
Regulatory Quality: Estimate	0.08	0.904	297	0.249	0.246	89	0.99	5	FALSE
Rail lines (total route-km)	-0.001	0.158	220	0.003	-0.00189	54	0.99	6	FALSE
Roads, paved (% of total roads)	0.015	0.696	234	0.077	0.0734	81	0.99	6	FALSE
Electric power consumption (kWh per capita)	0	0.923	308	0.287	0.285	72	0.98	6	FALSE
Malnutrition prevalence, height for age (% of children under 5)	0.134	0.172	127	0.261	0.255	67	0.99	7	FALSE
Prevalence of wasting (% of children under 5)	-0.172	0.282	126	0.004	-0.00353	67	0.99	7	FALSE
Exclusive breastfeeding (% of children under 6 months)	0.02	0.351	97	0.006	-0.00459	58	0.99	7	FALSE
Malnutrition prevalence, weight for age (% of children under 5)	0.107	0.461	130	0.058	0.0511	67	0.99	7	FALSE
Out-of-pocket health expenditure (% of total expenditure on health)	0.04	0.161	297	0.094	0.0913	87	0.99	8	FALSE
Log Health expenditure per capita, PPP (constant 2005 international $)	-0.801	0.289	297	0.464	0.463	87	0.94	8	FALSE
PM10, country level (micrograms per cubic meter)	0.014	0.682	336	0.059	0.0561	84	0.99	9	FALSE
School enrollment, primary, female (% gross)	-0.042	0.095	340	0.008	0.0051	85	0.99	10	FALSE
School enrollment, primary (% gross)	-0.036	0.107	352	0.012	0.00897	85	0.99	10	FALSE
Lag 5yr Sec. School Female	-0.034	0.136	287	0.287	0.284	85	0.99	10	FALSE
Lag 5yr Sec. School	-0.027	0.231	320	0.265	0.262	85	0.99	10	FALSE
Lag 10yr Pri. School Female	-0.024	0.256	330	0	-0.00304	86	0.99	10	FALSE
Lag 10yr Pri. School	-0.002	0.911	352	0.001	-0.00204	87	0.99	10	FALSE
Proportion of seats held by women in national parliaments (%)	-0.025	0.566	263	0.026	0.0225	87	0.99	11	FALSE
Labor force participation rate, female (% of female population ages 15+) (modele	-0.029	0.673	348	0	-0.00254	87	0.99	11	FALSE
Malaria incidence, per 1,000 pop	-0.008	0.116	169	0.047	0.0412	51	0.99	12	FALSE
Poverty gap at $2 a day (PPP) (%)	0.152	0.055	193	0.381	0.378	65	0.99	14	FALSE
Poverty gap at $1.25 a day (PPP) (%)	0.135	0.212	193	0.236	0.232	65	0.99	14	FALSE
GINI index	0.021	0.733	193	0.181	0.177	65	0.99	14	FALSE

## Sheet: Africa Total
Variable	Coefficient	P value	Observations	R-squared	R2_adj	Clusters	Efficiency	Policy Area	ifP<.05?
Debt forgiveness grants, per capita (2005 US$)	-0.038	0.002	196	0.033	0.0279	42	0.99	1	TRUE
Log(GDPpc)	-13.945	0.032	302	0.272	0.27	45	0.94	1	TRUE
Log(GDPpc PPP)	-12.994	0.045	223	0.29	0.287	46	0.95	1	TRUE
Pregnant women receiving prenatal care (%)	-0.534	0.017	120	0.209	0.202	46	0.99	2	TRUE
Immunization, DPT (% of children ages 12-23 months)	-0.206	0.003	289	0.44	0.438	47	0.99	3	TRUE
Immunization, measles (% of children ages 12-23 months)	-0.197	0.01	288	0.391	0.388	47	0.99	3	TRUE
Lag 5yr TFR	-11.525	0.043	325	0.476	0.474	47	0.99	4	TRUE
Government Effectiveness: Estimate	-22.235	0	184	0.262	0.258	47	0.99	5	TRUE
Voice and Accountability: Estimate	-12.55	0.002	185	0.194	0.189	47	0.99	5	TRUE
Rule of Law: Estimate	-25.244	0.003	185	0.335	0.332	47	0.99	5	TRUE
Political Stability and Absence of Violence/Terrorism: Estimate	-7.086	0.033	185	0.206	0.201	47	0.99	5	TRUE
Road Density, (km/km2)	70.037	0.045	152	0.126	0.12	45	0.99	6	TRUE
Out-of-pocket health expenditure (% of total expenditure on health)	0.468	0.001	176	0.183	0.179	45	0.99	8	TRUE
Improved water source (% of population with access)	-1.74	0.002	221	0.443	0.441	47	0.99	9	TRUE
Improved water source, rural (% of rural population with access)	-1.111	0.031	221	0.376	0.373	47	0.99	9	TRUE
School enrollment, primary (% gross)	-0.291	0	288	0.362	0.36	46	0.65	10	TRUE
School enrollment, primary, female (% gross)	-0.357	0	281	0.491	0.489	46	0.76	10	TRUE
Lag 10yr Pri. School Female	-0.224	0.001	277	0.493	0.492	45	0.99	10	TRUE
Lag 10yr Pri. School	-0.166	0.002	288	0.367	0.365	45	0.99	10	TRUE
Prevalence of HIV, total (% of population ages 15-49)	3.013	0	220	0.039	0.035	44	0.99	12	TRUE
Births attended by skilled health staff (% of total)	-0.232	0.119	126	0.336	0.331	47	0.99	2	FALSE
Hospital beds (per 1,000 people)	-0.617	0.678	138	0.168	0.162	46	0.99	2	FALSE
Newborns protected against tetanus (%)	-0.018	0.741	277	0.239	0.236	46	0.99	2	FALSE
Nurses and Midwives (per 1,000 pop)	-1.221	0.774	75	0.116	0.104	45	0.99	2	FALSE
Physicians (per 1,000 people)	-4.371	0.856	223	0.257	0.253	46	0.62	2	FALSE
Fertility rate, total (births per woman)	-9.358	0.07	325	0.554	0.553	47	0.99	4	FALSE
Contraceptive prevalence (% of women ages 15-49)	-0.196	0.438	139	0.428	0.424	47	0.91	4	FALSE
Regulatory Quality: Estimate	-9.216	0.134	185	0.167	0.162	47	0.99	5	FALSE
Control of Corruption: Estimate	-8.389	0.211	184	0.267	0.263	47	0.99	5	FALSE
Electric power consumption (kWh per capita)	-0.018	0.2	145	0.182	0.177	22	0.99	6	FALSE
Rail lines (total route-km)	-0.002	0.376	116	0.109	0.101	25	0.79	6	FALSE
Roads, paved (% of total roads)	0.28	0.603	138	0.232	0.227	43	0.99	6	FALSE
Malnutrition prevalence, weight for age (% of children under 5)	0.982	0.066	126	0.289	0.283	47	0.99	7	FALSE
Prevalence of undernourishment (% of population)	0.346	0.188	208	0.084	0.0798	42	0.86	7	FALSE
Prevalence of wasting (% of children under 5)	0.587	0.224	124	0.115	0.108	47	0.99	7	FALSE
Malnutrition prevalence, height for age (% of children under 5)	0.288	0.451	127	0.19	0.184	47	0.99	7	FALSE
Exclusive breastfeeding (% of children under 6 months)	-0.06	0.69	98	0.201	0.193	44	0.99	7	FALSE
Log Health expenditure per capita, PPP (constant 2005 international $)	-5.449	0.366	176	0.232	0.227	45	0.4	8	FALSE
PM10, country level (micrograms per cubic meter)	-0.075	0.52	225	0.009	0.00476	45	0.99	9	FALSE
Improved sanitation facilities, rural (% of rural population with access)	-0.455	0.657	221	0.184	0.18	47	0.99	9	FALSE
Improved sanitation facilities (% of population with access)	-0.137	0.898	218	0.21	0.206	47	0.99	9	FALSE
Lag 5yr Sec. School Female	0.341	0.151	223	0.482	0.479	45	0.99	10	FALSE
Lag 5yr Sec. School	0.121	0.483	247	0.441	0.438	45	0.99	10	FALSE
School enrollment, secondary (% gross)	-0.099	0.601	244	0.495	0.492	45	0.99	10	FALSE
School enrollment, secondary, female (% gross)	0.027	0.905	222	0.541	0.539	45	0.99	10	FALSE
Proportion of seats held by women in national parliaments (%)	-0.505	0.245	166	0.051	0.0448	47	0.99	11	FALSE
Labor force participation rate, female (% of female population ages 15+) (modele	-0.025	0.971	230	0.009	0.00484	46	0.99	11	FALSE
Malaria incidence, per 1,000 pop	0.01	0.491	226	0.044	0.0394	46	0.99	12	FALSE
Urban population (% of total)	0.468	0.382	325	0.203	0.201	47	0.99	13	FALSE
Poverty gap at $1.25 a day (PPP) (%)	-0.265	0.598	89	0.253	0.244	37	0.99	14	FALSE
Poverty gap at $2 a day (PPP) (%)	-0.275	0.636	89	0.27	0.262	37	0.99	14	FALSE
GINI index	0.22	0.758	86	0.043	0.0319	36	0.99	14	FALSE

## Sheet: Africa High
Variable	Coefficient	P value	Observations	R-squared	R2_adj	Clusters	Efficiency	Policy Area	ifP<.05?
Log GDP per capita (constant 2005 US$)	-18.237	0	81	0.022	0.01	25	0.99	1	TRUE
Debt forgiveness grants per capita (2005 US$)	-0.412	0.003	56	0.215	0.2	21	0.99	1	TRUE
Log GDP per capita, PPP (constant 2011 international $)	-12.733	0.007	59	0.026	0.00927	21	0.98	1	TRUE
Pregnant women receiving prenatal care (%)	-0.606	0.03	30	0.107	0.0746	17	0.99	2	TRUE
Immunization, DPT (% of children ages 12-23 months)	-0.192	0.048	76	0.26	0.249	26	0.99	3	TRUE
Lag 5yr TFR	23.022	0.008	88	0.163	0.154	28	0.99	4	TRUE
Government Effectiveness: Estimate	-20.432	0.044	40	0.116	0.0924	16	0.99	5	TRUE
Rail lines (total route-km)	0.466	0	23	0.075	0.0307	10	0.97	6	TRUE
Out-of-pocket health expenditure (% of total expenditure on health)	1	0.011	39	0.131	0.108	16	0.99	8	TRUE
School enrollment, primary (% gross)	-0.294	0.001	73	0.291	0.281	25	0.99	10	TRUE
School enrollment, primary, female (% gross)	-0.326	0.026	71	0.258	0.247	25	0.99	10	TRUE
Hospital beds (per 1,000 people)	10.18	0.021	29	0.013	-0.0232	20	0.99	2	FALSE
Physicians (per 1,000 people)	-16.138	0.636	57	0.04	0.0223	21	0.99	2	FALSE
Births attended by skilled health staff (% of total)	0.191	0.667	31	0.003	-0.0318	17	0.99	2	FALSE
Newborns protected against tetanus (%)	0.034	0.706	81	0.125	0.114	26	0.99	2	FALSE
Immunization, measles (% of children ages 12-23 months)	-0.121	0.216	76	0.184	0.173	26	0.99	3	FALSE
Fertility rate, total (births per woman)	16.541	0.072	88	0.176	0.167	28	0.99	4	FALSE
Contraceptive prevalence (% of women ages 15-49)	-0.766	0.128	35	0.104	0.0769	18	0.99	4	FALSE
Control of Corruption: Estimate	-43.477	0.006	40	0.019	-0.00717	16	0.99	5	FALSE
Voice and Accountability: Estimate	-6.663	0.122	40	0.032	0.00654	16	0.99	5	FALSE
Rule of Law: Estimate	-26.009	0.272	40	0.044	0.0187	16	0.99	5	FALSE
Regulatory Quality: Estimate	-10.973	0.346	40	0.058	0.0331	16	0.99	5	FALSE
Political Stability and Absence of Violence/Terrorism: Estimate	-0.17	0.976	40	0.012	-0.0141	16	0.99	5	FALSE
Road Density, (km/km2)	173.904	0.114	45	0.129	0.109	18	0.99	6	FALSE
Electric power consumption (kWh per capita)	-0.098	0.124	25	0.174	0.138	9	0.99	6	FALSE
Roads, paved (% of total roads)	-1.798	0.319	39	0.004	-0.0232	17	0.99	6	FALSE
Exclusive breastfeeding (% of children under 6 months)	-0.543	0.182	19	0.302	0.261	11	0.99	7	FALSE
Prevalence of undernourishment (% of population)	0.458	0.378	55	0.037	0.0193	19	0.99	7	FALSE
Malnutrition prevalence, height for age (% of children under 5)	0.26	0.728	33	0	-0.0322	16	0.99	7	FALSE
Prevalence of wasting (% of children under 5)	0.289	0.776	33	0.095	0.0657	16	0.99	7	FALSE
Malnutrition prevalence, weight for age (% of children under 5)	-0.02	0.984	33	0.232	0.207	16	0.99	7	FALSE
Log Health expenditure per capita, PPP (constant 2005 international $)	-17.541	0.277	39	0.001	-0.0259	16	0.99	8	FALSE
Improved sanitation facilities, rural (% of rural population with access)	-3.407	0.352	57	0.141	0.126	20	0.83	9	FALSE
Improved water source, rural (% of rural population with access)	-0.525	0.645	57	0.173	0.158	21	0.99	9	FALSE
Improved sanitation facilities (% of population with access)	-1.052	0.696	55	0.105	0.0883	20	0.99	9	FALSE
Improved water source (% of population with access)	-0.491	0.746	57	0.246	0.232	21	0.99	9	FALSE
PM10, country level (micrograms per cubic meter)	-0.052	0.873	60	0.004	-0.0135	22	0.99	9	FALSE
Lag 10yr Pri. School Female	-0.186	0.068	68	0.157	0.144	25	0.99	10	FALSE
School enrollment, secondary (% gross)	-0.545	0.141	67	0.161	0.149	25	0.99	10	FALSE
Lag 10yr Pri. School	-0.086	0.196	72	0.116	0.103	26	0.99	10	FALSE
School enrollment, secondary, female (% gross)	-0.865	0.307	61	0.161	0.147	24	0.99	10	FALSE
Lag 5yr Sec. School Female	0.883	0.437	58	0.064	0.0475	23	0.99	10	FALSE
Lag 5yr Sec. School	0.176	0.619	68	0.06	0.046	25	0.99	10	FALSE
Labor force participation rate, female (% of female population ages 15+) (modele	-2.112	0.149	60	0.184	0.17	22	0.99	11	FALSE
Proportion of seats held by women in national parliaments (%)	-1.033	0.253	37	0.082	0.0555	21	0.99	11	FALSE
Malaria incidence, per 1,000 pop	0.029	0.35	67	0	-0.0152	23	0.99	12	FALSE
Prevalence of HIV, total (% of population ages 15-49)	1.774	0.694	62	0.052	0.0364	22	0.99	12	FALSE
Urban population (% of total)	1.059	0.155	88	0.023	0.0121	28	0.99	13	FALSE
GINI index	-3.819	0.004	21	0.011	-0.0409	12	0.99	14	FALSE
Poverty gap at $1.25 a day (PPP) (%)	-0.761	0.295	23	0.229	0.192	13	0.99	14	FALSE
Poverty gap at $2 a day (PPP) (%)	-0.548	0.553	23	0.139	0.098	13	0.99	14	FALSE

## Sheet: Africa Moderate
Variable	Coefficient	P value	Observations	r2	r2a	Clusters	Efficiency	Policy Area	ifP<.05?
Rule of Law: Estimate	-27.793	0.001	99	0.228	0.221	39	0.99	5	TRUE
Government Effectiveness: Estimate	-18.846	0.002	99	0.153	0.144	39	0.99	5	TRUE
Electric power consumption (kWh per capita)	-0.069	0.014	64	0.022	0.00629	18	0.99	6	TRUE
Rail lines (total route-km)	0.007	0.024	55	0.023	0.00452	19	0.99	6	TRUE
Log Health expenditure per capita, PPP (constant 2005 international $)	-17.731	0.023	94	0.181	0.173	37	0.99	8	TRUE
Improved water source (% of population with access)	-1.67	0.002	112	0.097	0.0891	39	0.99	9	TRUE
Improved water source, rural (% of rural population with access)	-1.518	0.003	112	0.099	0.0904	39	0.99	9	TRUE
Lag 5yr Sec. School Female	-0.693	0.002	88	0.187	0.178	35	0.99	10	TRUE
School enrollment, primary (% gross)	-0.3	0.003	116	0.273	0.266	38	0.99	10	TRUE
School enrollment, primary, female (% gross)	-0.317	0.003	115	0.355	0.349	38	0.99	10	TRUE
School enrollment, secondary, female (% gross)	-0.615	0.025	83	0.356	0.348	35	0.99	10	TRUE
Lag 5yr Sec. School	-0.396	0.04	95	0.15	0.14	37	0.99	10	TRUE
Log GDP per capita (constant 2005 US$)	-19.344	0.225	121	0.038	0.0303	38	0.99	1	FALSE
Log GDP per capita, PPP (constant 2011 international $)	-15.609	0.374	108	0.067	0.0583	39	0.96	1	FALSE
Debt forgiveness grants per capita (2005 US$)	-0.01	0.699	104	0.065	0.0556	36	0.99	1	FALSE
Pregnant women receiving prenatal care (%)	-0.363	0.145	69	0.122	0.109	36	0.98	2	FALSE
Births attended by skilled health staff (% of total)	-0.242	0.249	68	0.066	0.052	35	0.99	2	FALSE
Hospital beds (per 1,000 people)	-1.132	0.296	65	0.056	0.0412	34	0.99	2	FALSE
Newborns protected against tetanus (%)	-0.019	0.804	122	0.153	0.146	39	0.99	2	FALSE
Physicians (per 1,000 people)	-1.077	0.958	94	0.069	0.0588	37	0.99	2	FALSE
Immunization, DPT (% of children ages 12-23 months)	-0.055	0.465	129	0.203	0.197	40	0.73	3	FALSE
Immunization, measles (% of children ages 12-23 months)	-0.052	0.474	129	0.197	0.19	40	0.99	3	FALSE
Contraceptive prevalence (% of women ages 15-49)	-0.39	0.051	71	0.154	0.142	37	0.99	4	FALSE
Fertility rate, total (births per woman)	2.33	0.76	130	0.306	0.301	40	0.99	4	FALSE
Lag 5yr TFR	-1.551	0.832	130	0.296	0.291	40	0.99	4	FALSE
Political Stability and Absence of Violence/Terrorism: Estimate	-7.509	0.08	99	0.185	0.177	39	0.99	5	FALSE
Voice and Accountability: Estimate	-10.42	0.126	99	0.117	0.108	39	0.99	5	FALSE
Control of Corruption: Estimate	-7.509	0.254	99	0.201	0.193	39	0.99	5	FALSE
Regulatory Quality: Estimate	-6.805	0.297	99	0.129	0.12	39	0.99	5	FALSE
Roads, paved (% of total roads)	-0.095	0.778	62	0.139	0.124	27	0.99	6	FALSE
Road Density, (km/km2)	7.249	0.89	69	0.009	-0.0053	30	0.99	6	FALSE
Malnutrition prevalence, height for age (% of children under 5)	1.111	0.056	71	0.019	0.0046	32	0.9	7	FALSE
Malnutrition prevalence, weight for age (% of children under 5)	1.474	0.097	71	0.087	0.0739	32	0.99	7	FALSE
Prevalence of wasting (% of children under 5)	0.893	0.159	69	0.121	0.108	32	0.84	7	FALSE
Prevalence of undernourishment (% of population)	0.27	0.325	98	0.032	0.0222	35	0.99	7	FALSE
Exclusive breastfeeding (% of children under 6 months)	0.179	0.332	60	0.281	0.269	36	0.99	7	FALSE
Out-of-pocket health expenditure (% of total expenditure on health)	0.153	0.295	94	0.096	0.0865	37	0.99	8	FALSE
Improved sanitation facilities, rural (% of rural population with access)	-1.512	0.118	112	0	-0.00877	39	0.89	9	FALSE
PM10, country level (micrograms per cubic meter)	0.139	0.456	114	0.002	-0.00737	39	0.99	9	FALSE
Improved sanitation facilities (% of population with access)	-1.03	0.46	112	0	-0.00905	39	0.85	9	FALSE
Lag 10yr Pri. School	-0.162	0.073	117	0.109	0.101	37	0.99	10	FALSE
Lag 10yr Pri. School Female	-0.152	0.098	116	0.149	0.142	36	0.99	10	FALSE
School enrollment, secondary (% gross)	-0.396	0.133	90	0.285	0.277	35	0.99	10	FALSE
Labor force participation rate, female (% of female population ages 15+) (modele	0.287	0.681	114	0.009	0.000524	39	0.99	11	FALSE
Proportion of seats held by women in national parliaments (%)	-0.007	0.984	85	0.165	0.155	40	0.99	11	FALSE
Prevalence of HIV, total (% of population ages 15-49)	2.458	0.16	103	0.002	-0.008	37	0.99	12	FALSE
Malaria incidence, per 1,000 pop	0.004	0.778	105	0.019	0.00959	39	0.99	12	FALSE
Urban population (% of total)	-0.008	0.993	130	0.024	0.0165	40	0.99	13	FALSE
Poverty gap at $1.25 a day (PPP) (%)	-0.249	0.757	45	0.005	-0.0179	27	0.99	14	FALSE
GINI index	0.207	0.771	44	0.078	0.0562	27	0.99	14	FALSE
Poverty gap at $2 a day (PPP) (%)	-0.231	0.776	45	0.002	-0.0215	27	0.99	14	FALSE

## Sheet: Africa Low
Variable	Coefficient	P value	Observations	r2	r2a	Clusters	Efficiency	Policy Area	ifP<.05?
Pregnant women receiving prenatal care (%)	-2.3	0.011	20	0.083	0.0323	15	0.99	2	TRUE
Immunization, measles (% of children ages 12-23 months)	-0.553	0	51	0.033	0.0131	19	0.99	3	TRUE
Immunization, DPT (% of children ages 12-23 months)	-0.267	0.019	51	0.026	0.00588	19	0.99	3	TRUE
Lag 5yr TFR	-35.125	0	52	0.05	0.0305	19	0.99	4	TRUE
Fertility rate, total (births per woman)	-20.094	0.019	52	0.053	0.0345	19	0.99	4	TRUE
Roads, paved (% of total roads)	0.71	0	31	0.191	0.163	14	0.99	6	TRUE
Prevalence of HIV, total (% of population ages 15-49)	2.798	0	47	0.124	0.105	18	0.99	12	TRUE
Debt forgiveness grants per capita (2005 US$)	0.164	0.08	33	0.002	-0.0306	16	0.99	1	FALSE
Log GDP per capita (constant 2005 US$)	-14.213	0.139	52	0.048	0.0288	19	0.99	1	FALSE
Log GDP per capita, PPP (constant 2011 international $)	-23.215	0.148	48	0.038	0.0171	19	0.99	1	FALSE
Physicians (per 1,000 people)	45.572	0.13	37	0.083	0.0563	18	0.99	2	FALSE
Newborns protected against tetanus (%)	0.123	0.18	46	0.001	-0.0217	18	0.99	2	FALSE
Births attended by skilled health staff (% of total)	0.314	0.426	21	0	-0.0526	16	0.99	2	FALSE
Hospital beds (per 1,000 people)	-0.737	0.524	21	0.005	-0.0478	14	0.99	2	FALSE
Contraceptive prevalence (% of women ages 15-49)	-0.071	0.918	24	0	-0.045	15	0.99	4	FALSE
Rule of Law: Estimate	11.936	0.212	39	0.171	0.149	19	0.99	5	FALSE
Control of Corruption: Estimate	7.599	0.347	38	0.131	0.107	19	0.99	5	FALSE
Political Stability and Absence of Violence/Terrorism: Estimate	-5.354	0.384	39	0.171	0.148	19	0.89	5	FALSE
Voice and Accountability: Estimate	8.36	0.417	39	0.162	0.139	19	0.99	5	FALSE
Government Effectiveness: Estimate	-7.501	0.679	38	0.066	0.0404	19	0.98	5	FALSE
Regulatory Quality: Estimate	-0.631	0.952	39	0.038	0.0115	19	0.99	5	FALSE
Electric power consumption (kWh per capita)	-0.014	0.111	36	0.089	0.0622	12	0.99	6	FALSE
Road Density, (km/km2)	-22.292	0.348	32	0.003	-0.0304	14	0.99	6	FALSE
Rail lines (total route-km)	-0.005	0.867	20	0.21	0.167	8	0.53	6	FALSE
Prevalence of wasting (% of children under 5)	-2.097	0.06	18	0.016	-0.045	12	0.99	7	FALSE
Malnutrition prevalence, weight for age (% of children under 5)	-1.991	0.385	18	0	-0.0625	12	0.99	7	FALSE
Prevalence of undernourishment (% of population)	0.495	0.476	47	0.018	-0.00422	18	0.99	7	FALSE
Exclusive breastfeeding (% of children under 6 months)	-0.051	0.889	17	0.339	0.294	14	0.96	7	FALSE
Malnutrition prevalence, height for age (% of children under 5)	-0.063	0.967	19	0.125	0.0737	13	0.99	7	FALSE
Out-of-pocket health expenditure (% of total expenditure on health)	0.359	0.43	36	0.037	0.00916	18	0.99	8	FALSE
Log Health expenditure per capita, PPP (constant 2005 international $)	4.079	0.591	36	0.021	-0.00817	18	0.99	8	FALSE
Improved sanitation facilities (% of population with access)	-1.095	0.303	43	0.017	-0.00671	19	0.99	9	FALSE
PM10, country level (micrograms per cubic meter)	-0.128	0.409	45	0.031	0.00825	18	0.99	9	FALSE
Improved water source, rural (% of rural population with access)	-0.151	0.862	44	0.097	0.0755	19	0.99	9	FALSE
Improved sanitation facilities, rural (% of rural population with access)	-0.174	0.866	44	0.03	0.00668	19	0.99	9	FALSE
Improved water source (% of population with access)	0.006	0.996	44	0.132	0.111	19	0.99	9	FALSE
School enrollment, primary, female (% gross)	-0.414	0.007	48	0.002	-0.0199	18	0.83	10	FALSE
School enrollment, primary (% gross)	-0.325	0.011	49	0.002	-0.0195	18	0.99	10	FALSE
Lag 10yr Pri. School Female	-0.452	0.018	46	0.017	-0.00511	18	0.99	10	FALSE
School enrollment, secondary, female (% gross)	-0.5	0.068	37	0.022	-0.00562	17	0.99	10	FALSE
School enrollment, secondary (% gross)	-0.559	0.073	40	0.019	-0.00713	17	0.99	10	FALSE
Lag 5yr Sec. School	-0.302	0.269	41	0	-0.0256	16	0.89	10	FALSE
Lag 10yr Pri. School	-0.327	0.307	48	0.012	-0.00905	18	0.73	10	FALSE
Lag 5yr Sec. School Female	-0.27	0.518	36	0.004	-0.0258	15	0.78	10	FALSE
Proportion of seats held by women in national parliaments (%)	-0.293	0.331	38	0.086	0.061	19	0.99	11	FALSE
Labor force participation rate, female (% of female population ages 15+) (modele	-0.864	0.611	48	0.008	-0.0131	19	0.86	11	FALSE
Malaria incidence, per 1,000 pop	0.03	0.548	45	0.119	0.0982	18	0.99	12	FALSE
Urban population (% of total)	-0.5	0.266	52	0.102	0.0839	19	0.96	13	FALSE
Poverty gap at $1.25 a day (PPP) (%)	-1.032	0.035	18	0.046	-0.014	12	0.99	14	FALSE
Poverty gap at $2 a day (PPP) (%)	-0.939	0.142	18	0.05	-0.00966	12	0.99	14	FALSE
GINI index	0.667	0.729	18	0	-0.0622	12	0.99	14	FALSE
