# Supplementary material for: Impact of multisectoral health determinants on child mortality 1980–2010: An analysis by country baseline mortality
Source: PLoS One. 2017 Dec 6;12(12):e0188762. doi: 10.1371/journal.pone.0188762 (PMC5718556; doi:10.1371/journal.pone.0188762)
Supplement: S3 Table — Regression results for each mortality group. (XLSX) [file pone.0188762.s003.xlsx]

## Sheet: Sheet1
Table S3. Multivariable models, regression output.
	(1)	(2)	(3)	(4)	(5)
VARIABLES	Total_U5MR	H_U5MR	M_U5MR	L_U5MR	VL_U5MR
Mortality rate, under-5 (per 1,000 live births)	.	.	.	.	.
	[.]	[.]	[.]	[.]	[.]
Immunization, DPT (% of children ages 12-23 months)	-0.188*		-0.340***
	[0.077]		[0.002]
Prevalence of HIV, total (% of population ages 15-49)	2.123***			2.925***
	[0.000]			[0.000]
Lag 10yr Pri. School Female	-0.287***		-0.207**
	[0.000]		[0.029]
Improved water source (% of population with access)	-0.869***				-0.368***
	[0.000]				[0.010]
Lag 5yr TFR	4.510***			6.617**	1.651*
	[0.008]			[0.045]	[0.082]
Government Effectiveness: Estimate		-17.416**
		[0.042]
Out-of-pocket health expenditure (% of total expenditure on health)		0.658*
		[0.093]
Debt forgiveness grants, per capita (2005 US$)		-0.211*						19.0275
		[0.070]
Malnutrition prevalence, weight for age (% of children under 5)			1.903***
			[0.000]
Rule of Law: Estimate			-16.170*
			[0.081]
Log(GDPpc PPP)				-10.491***	-4.923***
				[0.000]	[0.001]
Physicians (per 1,000 people)				-5.927**
				[0.039]
Births attended by skilled health staff (% of total)					-0.248***
					[0.010]
Constant	-3.757***	-26.128***	-13.451***	-9.117***	-2.192***
	[0.000]	[0.000]	[0.000]	[0.000]	[0.000]
Observations	452	36	80	105	226
R-squared	0.851	0.37	0.286	0.469	0.554
R2_adj	0.849	0.311	0.248	0.448	0.546
Clusters	105	14	42	56	81
Efficiency	0.71	0.99	0.99	0.88	0.99
LogL	-2067	-166.7	-370.6	-415.5	-755.2
*P < .1, **P < .05, *** P < .01
