# Supplementary material for: Impact of multisectoral health determinants on child mortality 1980–2010: An analysis by country baseline mortality
Source: PLoS One. 2017 Dec 6;12(12):e0188762. doi: 10.1371/journal.pone.0188762 (PMC5718556; doi:10.1371/journal.pone.0188762)
Supplement: S4 Table — Results from sensitivity analysis including range of coefficients by policy area and impact on under-5 mortality rate under conditions of standard improvements (as defined in Methods) in each of the policy areas included in the multivariable regression model. (XLSX) [file pone.0188762.s004.xlsx]

## Sheet: Table S4 guide
Table S4 (Multivariable models, sensitivity analysis)
Sheets a-g are as follows:
a	All mortality U5MR
b	High mortality U5MR
c	Moderate mortality U5MR
d	Low mortality U5MR
e	Very Low mortality U5MR
f	Africa U5MR high mortality
g	Africa U5MR moderate mortality
Variables from the multivariable models were interchanged for 2-4 other variables within its policy area.
The output were used to develop a range for coefficients, and hence impact, for each indicator.

## Sheet: U5MR Total
Variable	Unit	Univariable	Multivariable	Mean	Std. Dev.	Low	High	# iterations	95% CI low	95% CI high
Immunization, DPT (% of children ages 12-23 months)	10% absolute increase	2.49	1.88	2.93733	0.858408	1.39	4.43	15	2.50292	3.37175
Prevalence of HIV, total (% of population ages 15-49)	1% absolute decline	2.427	2.123	2.36547	0.551661	1.931	4.425	17	2.10323	2.62771
Lag 10yr Pri. School Female Enrollment (% gross)	10% absolute increase	2.63	2.87	2.82933	0.361494	2.3	3.84	15	2.64639	3.01227
Improved water source (% of population with access)	5% absolute increase	4.715	4.345	5.07633	0.850994	4.055	7.195	15	4.64567	5.507
Lag 5yr TFR	0.5 unit decline	1.3965	2.255	1.89781	0.648702	0.418	2.6315	16	1.57995	2.21568
Constant (Time/Unmeasured)	5 years		3.757	5.83143	2.23124	2.593	12.143	23	4.91955	6.74332
Total				20.9377
(Multivariable Output)
Observations	452
R-squared	0.851
R2_adj	0.849
Clusters	105
Efficiency	0.71
**Columns C-K show expected U5MR/MMR decline for given improvement in Column B

## Sheet: U5MR High
Variable	Unit	Univariable	Multivariable	Mean	Std. Dev.	Low	High	# iterations	95% CI low	95% CI high
Government Effectiveness: Estimate	0.25 absolute increase	5.108	4.354	4.63106	0.615684	3.99625	5.8585	8	4.20441	5.05771
Out-of-pocket health expenditure (% of total expenditure on health)	5% absolute decline	5	3.29	3.845	1.10105	1.16	5	9	3.12565	4.56435
Debt forgiveness grants, per capita (2005 US$)	$10 absolute increase	4.12	2.11	2.54	0.758903	1.97	4.12	7	1.9778	3.1022
Constant (Time/Unmeasured)	5 years		26.128	26.5692	1.97541	22.705	29.777	13	25.4954	27.6431
Total				37.5853
(Multivariable Output)
Observations	36
R-squared	0.37
R2_adj	0.311
Clusters	14
Efficiency	0.99
**Columns C-K show expected U5MR/MMR decline for given improvement in Column B

## Sheet: U5MR Medium
Variable	Unit	Univariable	Multivariable	Mean	Std. Dev.	Low	High	# iterations	95% CI low	95% CI high
Immunization, DPT (% of children ages 12-23 months)	10% absolute increase	1.12	3.4	3.66	1.31056	1.12	6.3	14	2.97349	4.34651
Malnutrition prevalence, weight for age (% of children under 5)	5% absolute decline	6.02	9.515	8.65038	1.49975	6.02	10.48	13	7.83511	9.46566
Lag 10yr Pri. School Female	10% absolute increase	1.69	2.07	2.01	0.631798	0.72	2.89	14	1.67904	2.34096
Rule of Law: Estimate	0.25 absolute increase	5.20775	4.0425	5.46871	1.12384	4.0425	7.87325	14	4.88001	6.05742
Constant (Time/Unmeasured)	5 years		13.451	16.0961	2.7573	12.713	22.421	21	14.9168	17.2755
Total				35.8852
				19.7891
(Multivariable Output)
Observations	80
R-squared	0.286
R2_adj	0.248
Clusters	42
Efficiency	0.990
**Columns C-K show expected U5MR/MMR decline for given improvement in Column B

## Sheet: U5MR Low
Variable	Unit	Univariable	Multivariable	Mean	Std. Dev.	Low	High	# iterations	95% CI low	95% CI high
Prevalence of HIV, total (% of population ages 15-49)	1% absolute decline	2.921	2.915	2.8975	3.47855	-6.414	9.446	12	0.929322	4.86568
Lag 5yr TFR	0.5 unit decline	2.246	3.3665	1.67073	4.13827	-9.2235	5.358	11	-0.774836	4.11629
Log(GDPpc PPP)	Growth of 10% (.1 log)	1.44163	0.991135	0.600711	1.26546	-3.00827	1.44163	11	-0.147128	1.34855
Physicians (per 1,000 people)	increase of 1 per 1,000	6.702	5.929	5.5638	1.52035	1.507	6.997	10	4.62148	6.50612
Constant (Time/Unmeasured)	5 years		9.048	12.568	6.36603	6.654	32.965	17	9.54178	15.5942
Total				23.3007
(Multivariable Output)
Observations	105
R-squared	0.469
R2_adj	0.448
Clusters	56
Efficiency	0.88
**Columns C-K show expected U5MR/MMR decline for given improvement in Column B

## Sheet: U5MR Very Low
Variable	Unit	Univariable	Multivariable	Mean	Std. Dev.	Low	High	# iterations	95% CI low	95% CI high
Improved water source (% of population with access)	5% absolute increase	1.745	1.84	1.72182	0.262391	0.95	1.91	12	1.57336	1.87028
Lag 5yr TFR	0.5 unit decline	1.465	0.8255	0.945231	0.422731	0.262	1.465	13	0.715432	1.17503
Log(GDPpc PPP)	10% growth (0.1 log)	0.32775	0.467685	0.475672	0.111239	0.32775	0.75069	13	0.415202	0.536143
Births attended by skilled health staff (% of total)	10% absolute increase	2.66	2.48	2.39333	0.384526	1.45	2.7	12	2.17577	2.6109
Constant (Time/Unmeasured)	5 years		2.192	2.771	0.668246	2.06	3.85	19	2.47052	3.07148
Total				8.30705
(Multivariable Output)
Observations	226
R-squared	0.554
R2_adj	0.546
Clusters	81
Efficiency	0.99
**Columns C-K show expected U5MR/MMR decline for given improvement in Column B

## Sheet: Africa U5MR High
Variable	Unit	Univariable	Multivariable	Mean	Std. Dev.	Low	High	# iterations	95% CI low	95% CI high
Government Effectiveness: Estimate	0.25 absolute increase	5.108	4.354	4.76775	0.574632	4.24125	5.8585	8	4.36955	5.16595
Out-of-pocket health expenditure (% of total expenditure on health)	5% absolute decline	5	3.29	4.05687	0.524036	3.29	5	8	3.69374	4.42001
Debt forgiveness grants, per capita (2005 US$)	$10 absolute increase	4.12	2.11	2.59375	0.694857	1.97	4.12	8	2.11224	3.07526
Constant (Time/Unmeasured)	5 years		26.128	25.9324	1.76064	22.705	29.005	13	24.9753	26.8895
Total				37.3508
(Multivariable Output)
Observations	36
R-squared	0.37
R2_adj	0.311
Clusters	14
Efficiency	0.99

## Sheet: Africa U5MR Moderate
Variable	Unit	Univariable	Multivariable	Mean	Std. Dev.	Low	High	# iterations	95% CI low	95% CI high
Lag 10yr Pri. School Female	10% absolute increase	1.52	1.96	2.354	-0.499204	1.52	2.86	10	2.66341	2.04459
Rule of Law: Estimate	0.25 absolute increase	6.94825	5.498	6.92228	1.07818	5.498	8.75475	10	6.25401	7.59054
Malnutrition prevalence, weight for age (% of children under 5)	5% absolute decline	7.37	9.95	9.548	1.41413	7.115	11.405	10	8.67151	10.4245
Constant (Time/Unmeasured)	5 years		14.544	16.4674	-2.43755	12.867	20.06	16	17.6618	15.273
Total				35.2917
(Multivariable Output)
Observations	61
R-squared	0.326
R2_adj	0.291
Clusters	30
Efficiency	0.99
**Columns C-K show expected U5MR/MMR decline for given improvement in Column B
