# Supplementary material for: Impact of multisectoral health determinants on child mortality 1980–2010: An analysis by country baseline mortality
Source: PLoS One. 2017 Dec 6;12(12):e0188762. doi: 10.1371/journal.pone.0188762 (PMC5718556; doi:10.1371/journal.pone.0188762)
Supplement: S5 Table — Full dataset used in the analysis. (XLSX) [file pone.0188762.s005.xlsx]

## Sheet: Sheet1
Country	Country Code	World Bank Region	Year	Countrynum	time	Exclusive breastfeeding (% of children under 6 months)	Poverty gap at $1.25 a day (PPP) (%)	GDP per capita (constant 2005 US$)	GDP per capita, PPP (constant 2011 international $)	Prevalence of HIV, total (% of population ages 15-49)	Immunization, DPT (% of children ages 12-23 months)	Immunization, measles (% of children ages 12-23 months)	Life expectancy at birth, total (years)	Labor force participation rate, female (% of female population ages 15+) (modele	Maternal mortality ratio (modeled estimate, per 100,000 live births)	Mortality rate, neonatal (per 1,000 live births)	Out-of-pocket health expenditure (% of total expenditure on health)	PM10, country level (micrograms per cubic meter)	Poverty gap at $2 a day (PPP) (%)	Births attended by skilled health staff (% of total)	Fertility rate, total (births per woman)	Agricultural raw materials exports (% of merchandise exports)	Arms imports (SIPRI trend indicator values 2005 billions)	Hospital beds (per 1,000 people)	Birth rate, crude (per 1,000 people)	Improved water source (% of population with access)	Improved water source, rural (% of rural population with access)	Control of Corruption: Estimate	Contraceptive prevalence (% of women ages 15-49)	Debt forgiveness grants (millions 2005 US$)	(Debt forgiveness or reduction) (millions 2005 USD)	Physicians (per 1,000 people)	Nurses and Midwives (per 1,000 pop)	Government Effectiveness: Estimate	Health expenditure per capita, PPP (constant 2005 international $)	Land area (sq. km)	Malaria cases reported	Malaria incidence, per 1,000 pop	Malnutrition prevalence, height for age (% of children under 5)	Prevalence of undernourishment (% of population)	Malnutrition prevalence, weight for age (% of children under 5)	Merchandise trade (% of GDP)	Military expenditure (% of GDP)	Mineral rents (% of GDP)	Total natural resources rents (% of GDP)	Oil rents (% of GDP)	Political Stability and Absence of Violence/Terrorism: Estimate	Population, total	Electric power consumption (kWh per capita)
Afghanistan	AFG	5	1980	1	4						3.5	11	41.2475								7.66933		0.787548	0.2756	51.603							0.077				652860						37.0734		0	9.68175			13133782
Afghanistan	AFG	5	1985	1	5						14	14	44.3977								7.67867		0.448437		50.991							0.1831				652860	270448	23.4183										11548540
Afghanistan	AFG	5	1990	1	6					0.1	27	20.3333	48.5611	15.4	1200	50.8		72.1717			7.68967		2.57985	0.2498	50.4887	4.8	2.8			0.100919		0.1192				652860	307542	25.9467										11852853
Afghanistan	AFG	5	1995	1	7					0.1	21	41	52.3524	14.5	1200	46.6333		72.2932			7.829				50.958	6.06667	3.83333	-1.84684		0.0691301				-2.25425		652860	196128	11.2102									-2.54447	17495466
Afghanistan	AFG	5	2000	1	8					0.1	28	31.6667	54.8459	13.5333	1100	44.1333		72.3941		12.4	7.72167			0.4	49.936	22.1333	18.4667	-1.91377	4.9			0.186		-2.3246		652860	229359	11.1105				71.6588		0	2.71843		-2.56842	20643404
Afghanistan	AFG	5	2005	1	9	83		248.608	1128.47	0.1	55.3333	50.3333	57.0663	13.9	730	40.9667	83.9608	65.1865		18.9	6.92267		0.0245		45.044	39.5	34.1667	-1.44436	16.1		0	0.2	0.5	-1.19945	19.2594	652230	148198	5.96685	59.3		32.9	44.9393	1.89758	0	1.67284		-2.205	24836940
Afghanistan	AFG	5	2010	1	10			358.363	1626.66	0.1	65.6667	62.3333	59.5926	15.3333	500	38.0667	74.8764	65.4952		38.6	5.66067	10.4019	0.42264	0.4	37.974	57.0667	49.8667	-1.56225	21.5	57.17	-61.9863	0.214	0.2865	-1.47424	43.7654	652230	70608.7	2.48589				34.1976	3.4991	0	1.69069		-2.5794	28403826
Albania	ALB	4	1980	2	4			1886.83			94	90	70.2334								3.68233		0.00621203	4.2294	29.2903							1.3668				27400												2.67196e+06	1110.9
Albania	ALB	4	1985	2	5			1871.52			95.6667	96	71.4584								3.23567			4.11583	27.2787							1.40645				27400								0.550889	14.1802	8.86561		2963942	1078.36
Albania	ALB	4	1990	2	6			1615.7	3784.59	0.1	88.6667	88	71.9514	53.7	31	16.7		72.2897		92.7667	2.97			4.0519	25.2147						0	1.4159				27400						36.8974	5.52699	2.04168	13.146	6.61541		3260425	647.359
Albania	ALB	4	1995	2	7		0.02	1536.39	3980.5	0.1	98	91	72.2685	53.2	29	14.5333	56.1646	41.0651	0.88	89.8	2.72167	9.02622	0.0317185	3.1157	22.4783	96.4333	94.2	-1.09098			-50.5808	1.32513		-0.80171	116.491	27400						37.872	2.03906	0.0922892	2.64942	2.08561	-0.431562	3.18778e+06	705.606
Albania	ALB	4	2000	2	8	6.3		2088.83	5411.79	0.1	97	91.6667	74.2666	51.4	28	12	60.7169	43.7807		99.0333	2.38033	5.30032		3.145	18.918	96.4667	94.1	-0.824482	57.5	2.29161	0	1.3355		-0.825722	239.169	27400			39.2		17	40.1132	1.25652	0.00733652	1.28573	1.10265	-0.646671	3.08731e+06	1392.73
Albania	ALB	4	2005	2	9	20.9	0.095	2798.7	7250.92	0.1	97.3333	96	76.073	48.3	24	9.8	52.6434	44.7924	0.925	99.3667	1.924	10.4807	0.007	2.9846	14.5173	96.2333	94	-0.741434	60.1		-1.90733	1.15	4.05	-0.509139	370.397	27400			27		6.6	40.1253	1.40404	0.0450136	1.90774	1.74597	-0.476167	2991777	1588.73
Albania	ALB	4	2010	2	10	38.6		3750.51	9716.9	0.1	98.6667	98.3333	76.9812	45.2	21	8.13333	53.0374	47.528		99.3	1.74433	2.64664		2.615	12.644	95.9	93.8667	-0.542921	69.3		-0.0924051	1.133	3.896	-0.237306	511.954	27400			23.1		6.3	51.2386	1.7288	0.283012	3.58997	2.93409	-0.17766	2856771	2034.78
Algeria	DZA	2	1980	3	4			2627.6					58.1752								6.88367	0.0132192	3.08945		43.987							0.3801				2381740						56.548		0.0738263	32.3647	28.218		19487942	331.671
Algeria	DZA	2	1985	3	5			2784.53			71	67.5	64.0202								5.97167	0.0112743	0.45914	2.4884	39.0877							0.4271				2381740	36	0.00157578				36.3062		0.0450779	13.857	8.64964		22845768	455.947
Algeria	DZA	2	1990	3	6			2529.01	9930.64	0.1	88.3333	83.3333	66.7293	10.05	160	22.3		34.9592			4.75933	0.00760676	1.02066	2.53185	32.225	93.95	87.6				-0.000917444	0.9416				2381740	190.5	0.00726083		5.5		38.4401	1.40814	0.0527315	13.4339	7.94686		26236656	519.036
Algeria	DZA	2	1995	3	7		1.27	2310.52	9182.94	0.1	87.6667	89	67.8519	11.4667	140	20.9333	25.6735	33.914	6.16		3.45367	0.0485177	0.227723	2.1032	24.8303	92.8	86.5	-0.479991	56.9	0.42088	-1.79128	0.846		-0.949502	159.318	2381740	178	0.00607416	22.5	6.23333	11.3	46.3902	3.06168	0.0266552	17.9824	8.98876	-1.85957	29304474	549.788
Algeria	DZA	2	2000	3	8	12.6		2507.55	9966.05	0.1	86	82	68.9279	11.9	120	19.7667	25.7134	36.4899		92.6	2.529	0.0477839	0.510369		19.706	89.4	83.8	-0.948723	64	0.0786335	0			-0.961021	186.374	2381740	248	0.00781957	23.6	6.33333	5.4	51.547	3.6812	0.0381392	26.2956	11.1383	-1.50391	31715314	667.187
Algeria	DZA	2	2005	3	9	7		2997.51	11913.3	0.1	89.6667	85	69.837	12.9	100	17.5	25.3815	35.6395		95.2	2.51167	0.00712812	0.234333	1.7	21.11	85.9	81.1	-0.511229	61.4	31.06	0			-0.493477	225.28	2381740	2	5.88642e-05	15.9	5.06667	3.7	62.4285	2.92051	0.0832113	38.9348	20.5055	-1.14017	33976488	831.919
Algeria	DZA	2	2010	3	10			3135.47	12461.7	0.1	95	94	70.6144	14.6	92	14.9	18.7756	34.4209			2.809	0.0158938	0.911327		24.4313	83.8	79.5	-0.531289			0	1.207	1.947	-0.544079	352.803	2381740	6.66667	0.000179841		5		60.9024	3.90575	0.197796	25.7357	16.8656	-1.28084	37069696	972.917
American Samoa	ASM	6	1980	4	4																															200												32538
American Samoa	ASM	6	1985	4	5																											0.7723				200												39256.3
American Samoa	ASM	6	1990	4	6																					93.8	93.8									200												47004.7
American Samoa	ASM	6	1995	4	7																					95.7	95.7									200												52869
American Samoa	ASM	6	2000	4	8																					97.8	97.8					0.781				200												57488.7
American Samoa	ASM	6	2005	4	9																				21.6	99.7667	99.8	0.634907						0.0671537		200											0.768359	59010.3
American Samoa	ASM	6	2010	4	10																				18.7	100	100	0.370771						0.484069		200											0.962476	55718.3
Andorra	ADO	7	1980	5	4			27447.6																												470								0	0			36128
Andorra	ADO	7	1985	5	5			24081.8																												470								0	0			44605.3
Andorra	ADO	7	1990	5	6			24362.8								4.1		53.1595								100	100									470								0	0			54544.7
Andorra	ADO	7	1995	5	7			22734.4								3	26.3655	50.8334				1.32369		3.18		100	100	1.35954				2.231		1.4375	1531.24	470								0	0		1.10697	63611.7
Andorra	ADO	7	2000	5	8			28016.5			94.6667	97				2.26667	24.5249	45.441				1.02426		2.99667	11.9	100	100	1.38488				2.579		1.41022	1921.32	470								0	0		1.1046	65827.7
Andorra	ADO	7	2005	5	9			31574.6			96.6667	94.3333				1.86667	21.8168	39.8718			1.24	0.548325		2.65	10.7333	100	100	1.21624				3.64	3.87	1.3906	2550.42	470								0	0		1.41758	80720
Andorra	ADO	7	2010	5	10						99	98.6667				1.56667	20.4316	32.7665			1.205			2.5	9.85	100	100	1.32845				3.912	4.574	1.51028	2983.93	470											1.32101	78143.7
Angola	AGO	1	1980	6	4								40.1511								7.19933	0.274003	0.349945		52.5777											1246700												7.64607e+06	64.6938
Angola	AGO	1	1985	6	5			1504.29			8.66667	41	40.7731								7.207		0.900621		52.9003							0.0594				1246700	859000	94.8505				45.8138		0	20.8277	19.7647		9056359	62.8622
Angola	AGO	1	1990	6	6			1541.89	4143.67	0.3	22.6667	41.6667	41.1441	65.95	1400	54.3		33.2523			7.16333	0.00186685	0.20092	1.2913	52.5773	42.4	41.8			5.8487	0	0.0421				1246700	693687	67.0495		63.2		46.464	12.423	0	24.8802	23.8115		10345901	61.5551
Angola	AGO	1	1995	6	7			1050.48	2873.03	1.1	26.3333	50.6667	42.0898	68.9	1400	54.1667	26.5248	31.4652		22.5	7.019		0.0614038		51.6023	43.4	41.4	-1.1581	8.1	47.2789	-1523.44			-0.835243	74.3406	1246700	411990	34.0484	61.7	59.2333	37	102.119	4.28922	0	53.9688	51.1486	-2.10555	12100110	58.0354
Angola	AGO	1	2000	6	8	11	29.94	1242.35	3397.79	1.73333	31.3333	53	45.2056	67.4667	1100	53.2	38.3867	34.3632	42.35	44.7	6.84433		0.250129		50.479	45.6667	39.3	-1.5167	6.2	2.93565	0			-1.46162	97.8324	1246700	1.49782e+06	107.446	50.8	49.0667	27.5	121.032	9.41817	0	55.8578	54.0807	-2.08546	13940276	90.1306
Angola	AGO	1	2005	6	9			1730.56	4733.03	1.9	46	52.3333	48.5165	64.4333	750	51.6333	34.379	32.6161			6.653		0.018	0.8	49.1957	48.8	37.2	-1.28018			-221.767	0.08	1.35	-1.27392	155.673	1246700	985985	59.5839		37.8667		103.508	4.5707	0	64.4235	63.4711	-0.824682	16547833	133.82
Angola	AGO	1	2010	6	10		16.45	2581.39	7060.03	2.16667	83.3333	86	50.6548	62.5333	530	48.8	27.9047	24.9131	31.47		6.216		0.0181781		46.3187	52.6	35.1	-1.35803		8.0347	-9.3411	0.166	1.66	-1.08356	210.201	1246700	1.62952e+06	83.3427		29.2		83.1319	4.0456	0	43.479	43.042	-0.315148	19552088	240.084
Antigua and Barbuda	ATG	3	1980	8	4			4670.71			66.5		68.5902								2.124	0.338661			18.7833											440						117.012		0	0			70201.3
Antigua and Barbuda	ATG	3	1985	8	5			6658.45			96.3333	74	69.9272								2.09067				18.9003											440						89.8069		0	0			65737.3
Antigua and Barbuda	ATG	3	1990	8	6			9637.26	17258.1		97.3333	90.3333	71.1621			12.15		14.5321			2.064			6.6	18.802	97.45	97.45					0.83925				440				15.9		70.0853		0	0			62095
Antigua and Barbuda	ATG	3	1995	8	7			10045.5	17799.5		99	94.3333	72.3165			10	30.2172	12.7323		100	2.20733			3.88	19.8067	97.5667	97.5667	0.901485				0.9505		0.646414	581.059	440				31.9667		77.4689		0	0		0.646916	68381.3
Antigua and Barbuda	ATG	3	2000	8	8			10633.5	18841.4		97	97	73.3965			8.03333	27.346	11.3999		99.95	2.31233	0.697303		2.6	20.2043	97.7	97.7	0.913646				0.169	3.282	0.609904	622.806	440	0	0		38.8667		60.8249		0	0		0.64376	77553.7
Antigua and Barbuda	ATG	3	2005	8	9			12440	22042.2		98.3333	98.3333	74.42			6.56667	30.253	9.47899		99.9333	2.22433	0.11677		2.4	18.6017	97.8	97.8	0.958986						0.444514	824.872	440				33.3333		58.8007		0	0		0.946438	82583.3
Antigua and Barbuda	ATG	3	2010	8	10			11830.1	20961.6		98.6667	98.6667	75.3322			5.5	21.9914	9.01957			2.13033	0.803823		2.16667	16.9817	97.9	97.9	1.32845						0.484069	1043.19	440				20.4		47.8054		0	0		0.886287	87228.3
Argentina	ARG	3	1980	9	4			5188.27			46.5	69	69.5085								3.321	5.33994	1.21687		24.5937											2736690						22.8925		0.0518066	9.67344	7.93337		28123890	1209.84
Argentina	ARG	3	1985	9	5		0	4604.5			65	73.3333	70.6282						0		3.09633	3.38116	0.736336		22.553							2.7909				2736690	1070.33	0.0352766				13.4306		0.0205897	5.54187	3.81479		30341154	1301.35
Argentina	ARG	3	1990	9	6		0.64	4167.75			82.3333	93.6667	71.5482	40.75	71	15.5		48.5536	1.02		2.987	3.98706	0.124543	4.5943	21.711	93.95	69.9				-3750.43	2.68				2736690	1231.5	0.0377489		5		13.4271	1.5213	0.121782	3.86228	2.33648		32623492	1323.64
Argentina	ARG	3	1995	9	7		2.12667	5249.44			83.3333	98	72.6638	41	60	13.1	28.8702	43.5711	3.09		2.77267	3.8307	0.118334	3.29	20.493	95.2333	75.2	-0.212721			-512.887	2.68		0.268621	656.977	2736690	1353.67	0.0388625	12	5	3.2	13.1667	1.14784	0.00180009	1.90752	1.18928	0.0232607	34832196	1634.48
Argentina	ARG	3	2000	9	8		3.23	5409.03			84	92.3333	73.7445	42.6333	63	11.1333	29.0187	41.8985	5.13333	97.5	2.47867	1.81713	0.18198	4.1	18.7683	96.4667	81.1	-0.338504	65.3		-772.957			0.0565406	840.317	2736690	292.333	0.00792296		5		14.5254	0.977804	0.0531678	2.83228	1.58598	0.0482402	36896996	2079.62
Argentina	ARG	3	2005	9	9		2.21667	5763.87			94	98.3333	74.7502	48.7	70	9.23333	30.0048	38.5384	4.11333	99.0667	2.288	1.43045	0.06	4	17.6707	97.5	87.0333	-0.427566	78.3		-9780.42	3.1825	0.481	-0.0494941	896.893	2736690	193	0.00499372	8.2	5	2.3	30.864	0.753341	0.349038	9.88734	4.94966	-0.189095	38648520	2297.39
Argentina	ARG	3	2010	9	10	54	1.01667				93.3333	97.3333	75.6631	47.6667	76	7.8	20.9203	36.7639	1.73	96.6467	2.21467	1.19128	0.0230255	4.5	17.182	98.4	92.9667	-0.439292			-2030.54	3.21		-0.217591	1356.82	2736690	37.3333	0.000924652		5		26.7338	0.751611	0.526907	5.23058	3.15973	-0.0607909	40375532	2878.67
Armenia	ARM	4	1980	10	4								70.6625								2.393			8.4869	22.439							3.2442				28480												3.09558e+06
Armenia	ARM	4	1985	10	5								69.4867								2.48033			8.7945	23.4007							3.584				28480	7	0.00209513										3341082
Armenia	ARM	4	1990	10	6			1083.97	3532.41	0.1			67.7952	59.95	47	23.8				99.7	2.52833			8.88663	21.532				56			3.8357				28480	0	0						0	0	0		3533109	2701.08
Armenia	ARM	4	1995	10	7		4.68	663.881	2163.44	0.1	90	93.3333	68.7857	58.9	51	20.1333	67.7994	30.1603	13.6	94.0333	2.05567		0.138667	7.512	16.014	90.4667	75.4	-0.472677			0	3.2517		-0.408373	88.5309	28470	348.333	0.107882		22.6333		60.8342	3.67059	0.506	0.506	0	-0.519977	3228847	1103.25
Armenia	ARM	4	2000	10	8	30	4.035	907.605	2957.69	0.1	92.6667	92.3333	71.2664	57.7	43	16.6	71.4675	23.9159	15.105	97.5	1.69467	5.47189	0.00224667	5.30667	13.262	92.5667	81.5333	-0.65157	60.5		-0.0595368	3.188		-0.571382	123.304	28470	278.667	0.0905754	17.7	20.9667	2.6	58.2959	3.46149	0.307712	0.33349	0	-0.802954	3076626	1288.57
Armenia	ARM	4	2005	10	9	32.5	1.05	1631.69	5317.33	0.1	89.3333	92.6667	73.2711	52.0333	37	13.5	61.8831	16.6155	5.68667	99	1.72233	1.87439	0.12	4.45	14.0413	95.5	89.2333	-0.609061	53.1		0	3.7	4.92	-0.164381	212.206	28480	0	0	18.2	7.13333	4.2	54.7911	2.85344	1.22834	1.25847	0	-0.154792	3.01449e+06	1516.13
Armenia	ARM	4	2010	10	10	34.6	0.343333	2012.83	6559.37	0.2	94	96.6667	74.215	50.7333	31	10.9	51.9987	14.195	3.38667	99.5	1.73733	0.701132	0.0330235	3.825	14.1247	98.6	96.9	-0.600958	54.9		0	3.3035	4.867	-0.0977247	244.428	28480	0	0	20.8	5	5.3	50.7897	4.10384	2.49276	3.66064	0	0.0559757	2.96526e+06	1682.4
Aruba	ABW	7	1980	11	4								72.2118								2.39233				22.4583											180												60213.7
Aruba	ABW	7	1985	11	5								73.089								2.33133				21.7043											180												62834.3
Aruba	ABW	7	1990	11	6								73.3892								2.24733	0.0325145			19.5603	91.15	91.15									180												62601
Aruba	ABW	7	1995	11	7			22879.9					73.5629								2.06433	1.50095			16.699	92.6	92.6					1.12				180						43.0253		0	0.00191653			80073.7
Aruba	ABW	7	2000	11	8			23755.4					73.7263								1.87567				14.1967	94.2	94.2									180						50.8115		0	0.00127842			90918.7
Aruba	ABW	7	2005	11	9			23494.3					74.2315								1.76967	0.316903			12.3153	95.8333	95.8333	1.23147						1.23042		180						46.2806		0	0.0022681		1.26712	99867.7
Aruba	ABW	7	2010	11	10			19912.8	36016.5				74.9495								1.70133	0.0943294			10.816	97.4333	97.4333	1.12214						1.30573		180						49.0468		0	0.0040366		1.18824	101649
Australia	AUS	7	1980	12	4		0.38	20747			36.5		74.3337						0.57		1.911	11.611	0.728188	12.2333	15.4333							1.8				7682300						27.9534		1.70747	6.43386	3.03595		14711000	5911.53
Australia	AUS	7	1985	12	5		0.44	22136.9			68.3333	68	75.6293						0.65		1.877	11.3438	1.05741	11.3	15.2333				76.1			1.9				7682300						26.2846		1.3886	4.49014	1.84511		15773467	7005.42
Australia	AUS	7	1990	12	6		0.37	24672.4	28348.2	0.1	93.6667	85.6667	76.9946	52.15	7	4.55		22.2294	0.48	100	1.863	12.097	0.573861	9.5	15.0667	100	100					2.2				7682300						26.3894	2.215	1.42302	3.05575	0.971195		17054500	8392.83
Australia	AUS	7	1995	12	7		14.15	26597.3	30369.3	0.1	86.6667	86.6667	77.9285	53.4333	8	3.8	16.5191	19.8397	9.34		1.82	8.22462	0.381842	8.63333	14.2	100	100	1.88574	66.7			2.4		1.65928	1657.8	7682300			0		0	31.2154	2.09295	0.994613	2.41541	0.603547	1.33342	18079334	8971.71
Australia	AUS	7	2000	12	8		8.19	30662	35010.4	0.1	90	90.3333	79.2667	54.5667	9	3.46667	19.2228	17.6626	5.62	100	1.75	5.96166	0.844	7.76667	12.9333	100	100	1.95648				2.45667	9.71	1.76606	2234.08	7682300						32.8097	1.99158	1.30741	3.24017	0.806039	1.26031	19164000	10288.9
Australia	AUS	7	2005	12	9			33971.5	38789.2	0.1	92	94	80.7911	56.7667	6	3.23333	18.5132	15.758			1.82767	3.61148	0.564333	3.95667	12.6667	100	100	2.02087	72.3			0.963	10.907	1.85348	2988.06	7682300						33.4858	1.88839	3.05079	5.86747	1.05446	0.905383	20406700	10501.2
Australia	AUS	7	2010	12	10			36248.3	41388.9	0.166667	92	94	81.7114	58.8667	5	2.8	18.7195	14.2389			1.914	2.372	1.16037	3.85	13.7333	100	100	2.06753				3.562	9.942	1.72202	3794.69	7682300						35.9533	1.90569	6.10604	9.01443	0.88939	0.876346	22021166	10748
Austria	AUT	7	1980	13	4			22673.5			90	25	72.4897								1.64	7.34215	0.197405	11.2	12							1.63333				82450						50.9751		0.00302104	1.73276	0.470911		7555856	4641.12
Austria	AUT	7	1985	13	5			24498.3			90	43.3333	73.8319								1.48	4.76441	0.0321077	10.85	11.5667							1.86667				82450						52.8646		0.000250306	1.09212	0.218453		7.5654e+06	5224.4
Austria	AUT	7	1990	13	6			27945.3	30561.2		90	60	75.4486	43.25	10	4.4		41.398			1.47333	4.19741	0.0435786	10.1667	11.7333	100	100					2.23333				82450						54.0425	1.19634	0.00601983	0.585337	0.087798		7.6841e+06	6118.28
Austria	AUT	7	1995	13	7		0.755	30220.1	32544		90	69	76.7188	48.0667	7	3.6	15.3115	37.6855	0.77		1.44667	3.19608	0.0300919	9.4	11.1667	100	100	1.93284	50.9			2.7		1.85762	2288.01	82450						51.9089	1.07505	0	0.33518	0.045888	1.33113	7.9478e+06	6385.81
Austria	AUT	7	2000	13	8		0.28	34696.5	37364.6		79.6667	73	78.1098	48.4667	5	3.06667	15.3433	35.3101	0.33		1.34333	2.57142	0.0329512	8.73333	9.55167	100	100	1.94971				3.2		1.9509	2863.3	82450						71.1675	0.97881	0	0.392676	0.0649445	0.793948	8.01539e+06	7127.23
Austria	AUT	7	2005	13	9		1.42	37250.3	40114.9		84	76.3333	79.448	51.2333	5	2.8	15.7355	33.4376	1.02		1.41333	1.85721	0.028	7.6748	9.53333	100	100	2.03154				3.66	6.55	1.81652	3555.57	82450						82.955	0.870944	0.0131581	0.388458	0.0921029	1.08616	8222812	8003.31
Austria	AUT	7	2010	13	10			38956.2	41952		83	76	80.4829	54.0333	3	2.56667	14.925	29.1779			1.42	1.74041	0.0957378	7.64333	9.26667	100	100	1.61182				4.846	7.9395	1.70802	4624.08	82409						81.3815	0.84703	0.0457092	0.411747	0.0979404	1.15656	8.38708e+06	8216.61
Azerbaijan	AZE	4	1980	14	4								64.7086								3.29067			9.7452	25.5							3.3621				83210												6164821
Azerbaijan	AZE	4	1985	14	5								65.3983								2.93			9.86895	26.9333							3.83835				83210	244.667	0.036658										6.67431e+06
Azerbaijan	AZE	4	1990	14	6			1650.26	8418.41	0.1			64.7533	54.15	60	32.3				97.2667	2.80333			10.1082	26.3	69.85	49.2					3.94117				83210	68.5	0.00954302						0	21.8803	16.3081		7.17802e+06	2603.39
Azerbaijan	AZE	4	1995	14	7		7.51	683.256	3485.47	0.1	72.3333	63	64.6171	56.2	83	32.1	65.7484	20.3685	19.61	99.6667	2.29	8.34663	0.0304986	9.96687	18.9667	70.7	52.1	-1.25418			0	3.9067		-0.940114	89.7999	83217	5547.33	0.722152	28	26.3667	8.8	45.3379	2.89143	0	39.9206	28.2703	-0.916576	7.68167e+06	1922.23
Azerbaijan	AZE	4	2000	14	8	7.3	1.1	873.523	4456.08	0.1	76	67.6667	66.7547	57.2667	57	27.6	63.7522	32.7047	6.76	90.6	1.95667	2.01844	0.00337001	8.69667	14.2667	74	59.2333	-1.09499	55.25		0	3.55467		-0.984922	105.285	82638	1632	0.202795	21.05	15.3	9.95	54.61	2.40231	0	44.4253	35.3374	-0.928184	8.04752e+06	2056.48
Azerbaijan	AZE	4	2005	14	9	12	0	1646.54	8399.44	0.1	76.6667	67.6667	68.9274	59.6	36	21.6	79.9295	29.1077	0.005	88	2.00783	0.961961	0.0716667	8.15	16.7667	77.8667	66.4	-1.03009	51.1		0	3.63	8.41	-0.702084	329.941	82656.3	256.333	0.0305366	26.8	5	8.4	86.6276	2.78172	0.00256766	60.5541	52.5118	-1.09545	8394300	2407.54
Azerbaijan	AZE	4	2010	14	10			3077.56	15699.4	0.1	83	88.6667	70.4314	61.8333	27	17.5333	69.1718	22.5376		99.4	1.9	0.0859447	0.264188	6.025	18.1667	80.1667	70.7	-1.1356			0	3.5805	7.592	-0.726435	525.362	82645.3	44	0.00485747		5		64.2849	3.59527	0.0829414	44.3004	40.1859	-0.358078	9058219	1643.08
Bahamas, The	BHS	3	1980	15	4			19116.5			45.5		68.4576								2.991	0.0325919		4.4048	26.0877							0.9381				10010						543.495		0	0.552186			210701
Bahamas, The	BHS	3	1985	15	5			21507.8			80	75.6667	69.609								2.855	0.125601	0.0272915		25.78							0.9432				10010						116.317		0	0.299408			234611
Bahamas, The	BHS	3	1990	15	6			22200.6	23394.3	2.1	88	88.6667	70.6234	65.25	43	11.5				99	2.64133		0.00344041	4	23.836							1.2901				10010				9.5		91.7582		0	0.243613			256434
Bahamas, The	BHS	3	1995	15	7			20405.1	21974.4	3.06667	87.6667	90	71.2693	67.7667	44	9.66667	24.1082			99	2.50767	4.95448		3.77	22.0103	96.3	96.3	1.202				1.504		1.3426	1511.59	10010				12.5667		40.5822		0	0.194366		0.978996	279849
Bahamas, The	BHS	3	2000	15	8			23705	25528.2	3.5	93.3333	91	72.2613	66.1	44	8.33333	21.0391			99	2.075	1.27571	0.0370701	3.45	17.6567	96.5667	96.5667	1.38566	44.6					1.24677	1413.26	10010	17	0.0570338		6.53333		38.1908		0	0.0214232		1.18878	298069
Bahamas, The	BHS	3	2005	15	9			23357.9	25154.3	3.43333	93.6667	87.3333	73.6308	67.6667	40	8.06667	27.576			99	1.85733	0.421439		3.3	15.3873	97.3333	97.3333	1.36972						1.15127	1907.84	10010	7.33333	0.0222873		7.8		37.8833		0	0.0234852		0.909051	329037
Bahamas, The	BHS	3	2010	15	10			21065.7	22685.9	3.4	97.6667	94	74.5904	69.1667	38	7.43333	28.8352				1.899	0.660259	0.000908903	3.03333	15.516	98.0667	98.0667	1.36127						1.007	2264.29	10010	0	0		6.9		43.8335		0	0.0350634		0.985471	360440
Bahrain	BHR	2	1980	16	4			16473.2			73.5	47.5	69.767								4.91833	0.216393	0.049006	3.3144	32.941							1.0868				690						237.297		0	82.0231	72.8237		358952	4586.84
Bahrain	BHR	2	1985	16	5			14054.1			89.3333	73.6667	71.4199								4.36067	0.0534705	0.16803		32.4843							1.2188				690						162.138		0	40.422	30.7973		420046	5863.61
Bahrain	BHR	2	1990	16	6			14934.2	36856.9		96.3333	86.6667	72.5082	28.45	21	8.05		44.4324			3.737	0.179765	0.22982	3.3395	29.2437	94.9	94.9		53.8			1.315				690			13.9		6.3	165.437	5.11291	0	32.3841	27.081		495577	6389.24
Bahrain	BHR	2	1995	16	7	33.8		17832.6	43245.6		95.6667	94.3333	73.5552	31.6	22	6.6	21.2573	39.7969		97.6	3.10567	0.0832756	0.0540841		24.4527	96	96	0.166452	61.8					0.631496	846.325	710			13.6		7.6	137.709	4.67806	0	21.9149	16.4647	-0.41195	564199	8112.68
Bahrain	BHR	2	2000	16	8			18398	44616.9		97.6667	96.6667	74.5873	34.9	27	4.8	22.3077	33.7408			2.76433	0.0452911	0.184789		21.2347	98.8667	98.8667	0.373672				1.596		0.550817	868.495	710						117.106	4.07495	0	22.379	15.5196	-0.0159222	669300	8715.61
Bahrain	BHR	2	2005	16	9			18088	43864.9		98	99	75.4906	36.3667	16	4.16667	21.766	29.9526		99	2.44833	0.0305526	0.0463333	2.77	18.622	100	100	0.412795				1.9035	6.07	0.46701	863.141	736.667						119.778	3.20196	0	29.1795	19.3349	-0.0418883	883663	9741.33
Bahrain	BHR	2	2010	16	10			16694.9	40486.7		98.6667	99	76.2636	39.2	24	3.03333	17.6842	26.8365		99.5	2.14533	0.0467278	0.093617	1.8	16.2733	100	100	0.242377				1.201	3.135	0.508933	917.465	760						104.394	3.12322	0	23.449	17.6756	-0.542523	1245272	9652.63
Bangladesh	BGD	5	1980	17	4			245.95			1		54.8003								6.35067	18.7706	0.085588	0.2205	43.0747				15.65			0.1205				130170						17.5557		0	4.03867	0.00332539		82501448	20.3915
Bangladesh	BGD	5	1985	17	5		20.76	256.54			2.33333	1.66667	57.3722						44.06		5.51967	13.9721	0.066891	0.2878	39.59				22.2			0.149				130170	34481.7	0.365603	70.9		66.8	17.223		0	3.36753	0.00876821		94314512	33.327
Bangladesh	BGD	5	1990	17	6		24.57	267.545	1072.59	0.1	64	62	60.0093	61.75	550	54.15		93.7292	47.14		4.55267	6.3291	0.263306	0.30615	35.1227	68.45	65.25		35.65	138.552	-136.571	0.18255				130170	58726.5	0.546972	70.05	33.9	62.9	17.5012	1.17717	0	3.044	0.0086807		107366592	48.2909
Bangladesh	BGD	5	1995	17	7		19.93	299.235	1184.79	0.1	76.6667	75.3333	62.6937	58.3	440	48	61.2571	98.9056	40.85	9.5	3.73533	2.24896	0.0760431	0.3049	30.7997	72.1	69.3	-0.733032	44.6	10.6216	-0.0479844	0.201		-0.727993	23.6317	130170	140052	1.16827	68.3667	36.2333	58.5667	25.6429	1.49774	0	3.48017	0.00110213	-0.612539	119879992	74.0647
Bangladesh	BGD	5	2000	17	8	46	18.61	349.022	1381.91	0.1	82.3333	74	65.3122	54.5667	340	41	57.7812	103.818	39.39	11.85	3.12067	1.21754	0.244887	0.3	27.0277	75.9667	73.7	-0.942745	53.8	189.788	0	0.231		-0.562538	24.0482	130170	57851	0.437074	56.2	18.7	46.5667	31.6004	1.42222	0	3.10071	0	-0.766135	132359864	101.882
Bangladesh	BGD	5	2005	17	9	36.8	14.17	422.53	1672.96	0.1	95.3333	84	67.4876	55.5	260	34.2333	60.8456	117.698	34.34	16.65	2.60967	1.53866	0.0876667	0.3	23.459	79.7667	78.2	-1.44128	58.1	183.49	-76.1417	0.2785	0.28	-0.80415	37.3507	130170	46624	0.32586	48.4333	15.2333	40.5667	39.7991	1.17968	0	5.90969	0	-1.56576	143079648	174.331
Bangladesh	BGD	5	2010	17	10	64.1	11.17	540.531	2140.17	0.1	95.6667	90.6667	69.4865	56.8667	200	27.6333	60.7782	121.729	30.35	27.5333	2.27967		0.103615	0.6	20.9487	83.4	82.7	-1.03228	61.2	4.73841	0	0.3255	0.245	-0.764044	61.1496	130170	57173	0.378219	41.4	15.4333	36.8	47.4533	1.36896	0	4.79668	0	-1.44407	151163664	242.287
Barbados	BRB	3	1980	18	4			11036.4			59	44	68.2237								2.007	0.0756048	0.0186361	8.5347	17.662				46.5							430			10.2		5.3	84.7289		0	1.22363	1.08622		248858
Barbados	BRB	3	1985	18	5			10920.9			81.6667	85.3333	69.6174								1.831	0.0804621	0.00160538		17.0497							0.8907				430						79.0026		0	1.19317	1.02622		254332
Barbados	BRB	3	1990	18	6			12305.9	12814.9	0.45	83.6667	88	70.8727	61	120	9.75		19.0813			1.74067	0.349015		8.4	15.927	95.6	95.6					1.1395				430				5		47.0075		0	0.440235	0.360599		259318
Barbados	BRB	3	1995	18	7			11850.2	12634	0.633333	89.3333	96	71.9995	62.9333	38	8.83333	24.1503	16.5462		100	1.72667	0.727863		7.48	14.5657	97.2667	97.2667	1.35954				1.28		1.4375	645.109	430				5		42.629		0	0.350776	0.256504	0.960007	263163
Barbados	BRB	3	2000	18	8			13578.4	14476.6	0.8	88	91	73.0187	63.6	42	9.1	26.0218	14.7998		94.5	1.768	0.179417			13.475	99.1	99.1	1.38488				1.21	3.7	1.41022	772.33	430	4.5	0.0168391		5		44.8581		0	0.363887	0.359102	1.04868	267235
Barbados	BRB	3	2005	18	9			14311.5	15258.1	0.833333	89.6667	94.3333	73.9479	64.9667	33	8.9	28.4125	12.1914		100	1.81633	0.49013		6.86667	13.0897	99.8	99.8	1.26703				1.811	4.856	1.27511	1202.98	430	3	0.0109663		5.5		49.9378		0	0.0612228		1.08265	273565
Barbados	BRB	3	2010	18	10			14407.6	15360.6	0.9	90	90.6667	74.8015	65.8667	83	8.33333	29.6806	11.6064			1.83867	0.304065	0.00908903	6.7	12.857	99.8	99.8	1.51164				1.811	4.856	1.46095	1455.3	430				5		45.6875		0	0.0230937		1.146	280402
Belarus	BLR	4	1980	19	4								69.8209								2.03333			12.5461	16.1943							2.9616				202840												9645667
Belarus	BLR	4	1985	19	5								70.938							100	2.09667			13.1659	17.05							3.35185				202840												9976000
Belarus	BLR	4	1990	19	6			2313.53	8026.2	0.1			70.9341	59.9	37	7.5		17.7182		99.9	1.91333			13.3369	13.9333	99.5	99.2					3.571				202840								0	1.52908	1.43993		10184333	4403.47
Belarus	BLR	4	1995	19	7		0.28	1592.2	5523.72	0.1	95.3333	95.3333	68.6138	55.8	29	8	16.6982	20.2513	0.39	99.9	1.402			12.3713	9.93333	99.5	99.2	-0.930731	50.4		-224.891	4.1945		-0.408373	227.029	202840						65.6206	2.11763	0	4.50377	1.31432	0.00401894	10193667	2888.27
Belarus	BLR	4	2000	19	8		0.0633333	2100.68	7287.77	0.1	99	98.3333	68.4423	52.6	32	6.6	15.1638	18.1088	0.296667	99.9	1.29667	3.4935	0.0460568	12.61	9.23333	99.5667	99.2	-0.503182			0	4.54233		-0.647778	326.17	202840						118.812	1.38435	0	3.45114	1.9438	0.0583451	9989333	3000.39
Belarus	BLR	4	2005	19	9	9	0.01	3141.15	10897.4	0.233333	99	98.3333	69.0707	50.8	21	4.43333	19.766	17.737	0.0766667	99.9333	1.23233	2.48293	0.0785	11.15	9.43333	99.6	99.1	-0.807467	72.6		0	4.69413	12.51	-1.11627	573.238	202847			4.5		1.3	117.613	1.52203	0	2.86508	1.90034	0.214675	9665667	3262.03
Belarus	BLR	4	2010	19	10		0	4501.98	15618.4	0.4	97.3333	99	70.4878	49.4667	2	2.86667	24.4641	21.2785	0.00333333	99.9	1.45667	1.69272	0.0354472	11.2	11.4333	99.6	99	-0.698287			-4.64813	4.467	11.8195	-1.1266	760.434	202877						118.757	1.34314	0	2.46851	1.45303	0.0710661	9490000	3496.72
Belgium	BEL	7	1980	20	4			22916.4			95	50	73.3408								1.67667	1.67694	1.31971	9.4	12.6							2.3										108.467		0	0.0705218	0		9855535	4903.64
Belgium	BEL	7	1985	20	5		2.44	24399.3			95	82	74.5523						1.66		1.53	1.88328	0.518004	9.1	11.7333							2.8										125.094		0	0.0384257	0		9858501	5468.54
Belgium	BEL	7	1990	20	6			27955	30552.7		93	75.6667	75.9589	37.25	10	4.45		38.9801			1.62	1.60631	0.307802	7.95	12.3667	100	100					3.26667										118.011	2.30201	0	0.000299885	0		9969854	6413.83
Belgium	BEL	7	1995	20	7		0.35	29787.6	32180.7		95	78.6667	76.9066	40.2667	10	3.7	19.2272	36.1781	0.43		1.57	1.27057	0.0280587	7.6	11.41	100	100	1.31349				3.53333		1.81471	1757.99							120.551	1.57736	0	2.7712e-05	0	1.2112	10136350	7361.22
Belgium	BEL	7	2000	20	8		0.17	33686.1	36392.4		92.3333	82	77.7715	42.8	9	3	20.3712	32.4562	0.3	99.3	1.65333	1.40118	0.0524223	7.03333	11.1333	100	100	1.45981	75.6			3.86667		1.7758	2222.88	30280						150.376	1.36379	0	0.0563908	0	1.04784	10254746	8153
Belgium	BEL	7	2005	20	9			36109	39009.9		97	87.3333	79.0797	45.3	7	2.63333	19.5876	31.3882			1.76	1.24178	0.0156667	5.3	11.4333	100	100	1.31583	74.6			4.23	14.2	1.79121	3201.48	30280						172.166	1.12538	0	0.0495368	0	0.777987	10482571	8589.96
Belgium	BEL	7	2010	20	10			36592.8	39532.6		98.6667	95	80.2675	47.1	7	2.4	19.9862	28.6876			1.83667	1.38016	0.0424155	6.5421	11.7667	100	100	1.49392				3.3875	15.784	1.60945	3987.67	30280						168.911	1.1242	0	0.0574812	0	0.835894	10921503	8097.68
Belize	BLZ	3	1980	21	4			1979.53			45.5	30.5	69.565								5.84167	4.06948			41.3357											22810						141.225		0	2.85722			144342
Belize	BLZ	3	1985	21	5			1860.82			64.3333	59	71.1029								5.025	2.36616	0	3.3168	38.595							0.3613				22810	3232	19.5956				111.854		0	1.84475			164935
Belize	BLZ	3	1990	21	6			2577.33	5358.15	0.1	84	77.6667	71.1621	35.95	75	15.65		19.4086		76.9	4.50933	4.46228		2.7	35.889	73.5	60.75		46.7		-4.20281	0.6392				22810	3175	16.9397		9.6		87.3935	1.15077	0	1.76242			187429
Belize	BLZ	3	1995	21	7		5.06	3094.67	6192.94	0.233333	85.3333	82	70.1705	35.9	35	13.0333	32.3737	21.1122	9.48	79	4.10567	1.94287	0	2.315	32.5253	79	69.1667	-0.0146231			0	0.574		0.382717	162.696	22810	8658.33	41.7816		9.56667		68.0457	1.32424	0	1.47908		0.460658	207228
Belize	BLZ	3	2000	21	8	24	5.52	3509.67	7023.41	1.7	91.3333	90.6667	70.5566	39.7333	110	11.2	36.2274	19.5314	9.89	91.9	3.59433	0.750684	0.00112334	1.9	29.162	85.1	78.4667	-0.195568	56.1		0	1.05	1.26	-0.0121486	207.869	22810	1499.33	6.28525		9.06667		81.2623	0.932132	0.000245611	0.79312		0.105228	238548
Belize	BLZ	3	2005	21	9	10.2		4120.49	8245.77	1.73333	97	97	72.0394	44.7333	79	9.83333	31.9395	20.4421		90.9667	3.12433	0.614478		1.26667	26.5243	91.1	87.8	-0.306602	34.3	2.06333	0			-0.307642	298.322	22810	1153	4.23926	22.2	6.6	4.9	72.6282	0.955651	0.00133098	0.648154		0.199716	271982
Belize	BLZ	3	2010	21	10	14.7		4105.64	8216.05	1.53333	96	97.6667	73.2672	48.6333	60	8.56667	23.9291	18.4995		95.25	2.80267	1.36769		1.13333	24.4477	97.2333	97.1	-0.127422	55.2		0	0.828	1.959	-0.424488	429.074	22810	161.667	0.52382	19.3	7.4	6.2	73.8852	1.14071	0.00260146	0.901068		0.0793041	308630
Benin	BEN	1	1980	22	4			452.811					47.2443								7.02267	18.8928	0.0144947	1.29805	47.229							0.059				112760						34.5294		0	8.18635	1.34805		3.71958e+06
Benin	BEN	1	1985	22	5			476.776			17	21.5	49.952								6.96933		0.00321077	0.3596	47.0773							0.0735				112760	169004	39.4082				45.6684		0	8.53196	2.52901		4.28856e+06	32.421
Benin	BEN	1	1990	22	6			451.033	1363.9	0.25	63.6667	62.3333	53.3831	57.2	600	41.1		72.5909			6.742		0	0.6672	46.288	57.6	49.6			13.1561	-124.429	0.0545				112760	105833	21.1384		22.4		33.1649	1.78332	0	8.0717	1.34295		5.00668e+06
Benin	BEN	1	1995	22	7			468.011	1389.86	1	71.3333	67.6667	54.7993	60	520	38.5667	55.2931	88.0228		59.8	6.365	72.7933		0.2336	44.629	61.7	53.8667	-0.930731	16.4	7.23833	-90.3896	0.0594		-0.408373	43.238	112760	583174	97.4731	34.5	19.7333	26.8	51.8936		0	7.64424	0.541168	0.960007	5.98292e+06	41.3795
Benin	BEN	1	2000	22	8	37.9		515.054	1529.57	1.5	76	69	55.2178	64	490	36.9667	53.4563	66.3497		65.5	5.97467	70.6389			42.703	66.1	58.6333	-0.492769	18.6	27.6004	-7.78097			-0.266057	49.8655	112760	731932	105.239	39.1	17.4333	21.5	43.1804	0.61835	0.000201806	4.12539	0	0.720592	6.95492e+06	54.3734
Benin	BEN	1	2005	22	9	43.1		534.281	1586.67	1.33333	72	63.3333	57.0623	66.2	420	32.9	48.9993	66.4306		74.5	5.55233	60.3309		0.5	40.4697	70.6	63.3667	-0.693773	17	434.307	-369.185	0.04	0.84	-0.517704	60.1186	112760			44.7	13.5333	20.2	38.1564	1.0172	0.00303403	3.84135	0	0.40837	8182943	73.0725
Benin	BEN	1	2010	22	10			551.918	1639.04	1.2	76.6667	69.6667	58.7328	67.2333	370	28.9	43.578	68.0608			5.09567	27.4863	0.000302968	0.5	37.87	75.1	68.1333	-0.679165		6.80768	-0.571094	0.059	0.771	-0.553459	65.9306	112760	656282	69.0088		9.43333		50.0967		0.00857346	5.24112	0	0.297633	9510125
Bermuda	BMU	7	1980	23	4			52164.3					72.3046									0.000220517			14.7											50						52.2654		0	0			54506.7
Bermuda	BMU	7	1985	23	5			50941.7														0.00049082			15.1											50						43.3917		0	0			56901
Bermuda	BMU	7	1990	23	6			54525.7	39937.7				74.0295												15.0667											50						38.2175		0	0			59062.7
Bermuda	BMU	7	1995	23	7			56593.6	41778.2												1.8			6.3	13.9			1.35954				1.2		1.17381		50						28.2327		0	0		0.646916	59731.7
Bermuda	BMU	7	2000	23	8			68898.4	50861.7				77.8854								1.745				13.4			1.38488						1.14345		50						21.8819		0	0		0.64376	61874
Bermuda	BMU	7	2005	23	9			76876.7	56751.5				78.6862								1.76667				12.9333			1.27718						1.01433		50						21.8676		0	0		0.857144	64139
Bermuda	BMU	7	2010	23	10			76098.7	56177.1				79.3218								1.76				12.1233			1.32845						0.997173		50						17.6737		0	0		0.882927	65108
Bhutan	BTN	5	1980	24	4			342.797			9.5	21	44.9554								6.55267				44.3463							0.1246				46723						54.7517		0	69.2112			412459
Bhutan	BTN	5	1985	24	5			417.696			40.6667	43.6667	48.6424								6.29933			1.7059	41.7997											46723	18094.3	38.4987				59.4594		0	37.7172			469999
Bhutan	BTN	5	1990	24	6			623.795	2340.99	0.1	87.6667	87	52.4675	49.15	900	42.65		22.6086			5.633	6.84025		0.8467	37.8367						0	0.3333				46723	15811.5	29.6436				55.58		0	30.8982			533387
Bhutan	BTN	5	1995	24	7			802.01	2923.17	0.1	86.6667	83.6667	56.452	46.9333	610	37.5	25.4694	21.986		14.9	4.598	7.50902		1.6148	32.5647			0.443431	18.8		0	0.1652		0.646414	95.9133	39800	26245.3	51.3511				67.1153		0	40.1959		0.615882	511096
Bhutan	BTN	5	2000	24	8			995.97	3630.11	0.1	90	77.6667	60.2911	53.4	390	31.5	22.417	21.8472		23.66	3.61033	1.66494		1.6	27.616	86.1333	81.7	0.384495	30.7		0	0.051		0.777606	161.982	39800	8051.33	14.2599	47.7		14.1	65.6039		0	19.3651		0.41291	564612
Bhutan	BTN	5	2005	24	9			1259.84	4591.85	0.1	93	90	64.0151	63.3667	240	25.6333	24.7815	19.6304			2.79933	0.189099	0	1.7	22.9737	91	87.4	0.674845			0	0.051		0.105504	154.97	38394	2121	3.26328				85.38		0	15.24		1.26227	649959
Bhutan	BTN	5	2010	24	10	48.7		1783.48	6500.43	0.1	93	94.6667	66.991	65.8667	140	20.4	14.7714	16.8864		64.5	2.37767	0.182742		1.8	20.533	96.1667	94.4333	0.789387	65.6		0	0.023	0.2411	0.554796	228.289	38394	534	0.744801	33.6		12.8	89.7171		0	19.8245		0.815798	716970
Bolivia	BOL	3	1980	25	4			1048.85			12	15	51.9671								5.526	3.22726	0.0779955		39.65							0.5233				1083300			48.6		12.7	34.624		2.95078	15.6595	6.37368		5369928	262.1
Bolivia	BOL	3	1985	25	5			838.629			27	32	55.6823								5.13	2.29984	0.0361211		37.7293							0.6975				1083300	17228.3	2.85154				25.7501		0.398514	8.88721	2.72157		6.04177e+06	249.858
Bolivia	BOL	3	1990	25	6		0.67	835.687	3792.44	0.35	45.3333	55.3333	58.7668	50.85	510	38		79.8221	5.02	42.6	4.91033	7.15904	0.0529824	1.3644	36.6303	69.25	41.75		30.3	255.974	-632.167	0.45				1083300	19355.5	2.84829	41.7	33.9	9.6	32.5222	2.56223	2.48261	9.82522	2.61465		6795480	270.941
Bolivia	BOL	3	1995	25	7			906.366	4065.17	0.566667	61	61	61.0847	55.5333	420	34.0333	27.7815	85.462		47.2	4.57333	9.84644	0.00670968	1.67	34.3923	74.2	48.4	-0.899521	45.3	91.39	-110.569	0.34		-0.188062	123.673	1083300	48557.3	6.35953	35.2	30.6	12.6	37.5096	2.11797	0.0278113	7.89306	2.32017	-0.245391	7.63536e+06	350.819
Bolivia	BOL	3	2000	25	8		14.6333	962.914	4318.8	0.6	74.3333	83.6667	62.954	59.8	330	28.9333	33.1108	81.5857	20.02	68.8	4.14033	3.23662	0.0157267		31.4497	78.9	55.7333	-0.372675	53.4	78.6185	-508.493	1.218	2.133	-0.332438	191.307	1083300	32423.7	3.81653		30.4		35.6894	2.15901	0.120438	7.49327	2.62111	-0.306447	8495582	412.48
Bolivia	BOL	3	2005	25	9		7.68333	1022.54	4586.21	0.433333	84	89	64.6991	61.1333	270	23.7	25.6101	86.7239	12.3567		3.72067	1.78277	0.00366667	1.05	28.737	83.2333	63.1	-0.642649	58.4	794.76	-626.645			-0.62331	193.225	1083300	18692.3	1.99849		29.5333		52.5456	1.75852	1.55184	33.6577	7.76753	-0.830867	9353238	467.521
Bolivia	BOL	3	2010	25	10		4.34	1181.17	5297.7	0.3	93	92.3333	66.3174	63.6	230	19.6	26.3142	78.9237	6.985		3.35933	1.03514	0.009392	1.1	26.4983	87.2667	70.4333	-0.53569		76.057	-25.8459	0.473	1.005	-0.519771	255.807	1083300	10205.7	1.00468		26.0333		60.2517	1.71093	4.12483	20.1442	4.90562	-0.473056	10158151	587.352
Bosnia and Herzegovina	BIH	4	1980	26	4								70.2465								2.09533			4.87695	18.832							1.0609				51000												4.09996e+06
Bosnia and Herzegovina	BIH	4	1985	26	5								71.6457								1.95033			4.75793	17.818							1.3537				51000												4.32821e+06
Bosnia and Herzegovina	BIH	4	1990	26	6								67.5382	35.75	19	11.1		117.291		97	1.70933			4.44513	14.9973	97.1	95.7					1.5607				51000												4.49499e+06	2500.32
Bosnia and Herzegovina	BIH	4	1995	26	7			888.287	2427.75		68	60	68.3326	35.4	16	8.6	59.8692	85.9021		98.9	1.52833		0.0390382		12.3077	97.2	95.7	-0.349428		10.1377				-1.25529	206.557	51000						74.7191		0	0.116131	0	-0.638186	3.55533e+06	1073.75
Bosnia and Herzegovina	BIH	4	2000	26	8	5.5	0.09	2242.12	6127.87		88.6667	85	74.5499	33.4333	11	6.1	43.3309	83.9813	0.2	99.7	1.37967		0.0280834	3.42	10.1977	97.6	96.2333	-0.48701	47.5	114.333	0	1.387		-0.85824	338.91	51000			12.1		4.2	79.5657		0.0144474	1.86825	0	-0.586754	3821907	1939.62
Bosnia and Herzegovina	BIH	4	2005	26	9	17.6	0.03	2834.93	7748.06		88	87.6667	75.1281	31.6667	10	5.4	41.801	84.1445	0.1	99.8333	1.20267	9.87368		3.0356	8.375	98.4333	97.6	-0.268679	35.7	3.99667	0	1.4179	4.69	-0.627616	553.379	51000			11.8		1.6	83.1425	1.67298	0.526107	1.93458	0	-0.305065	3.88057e+06	2294.97
Bosnia and Herzegovina	BIH	4	2010	26	10			3335.49	9116.13		89	91	75.8083	33.6	9	5	28.248	84.6533			1.24233	6.07128		3.45	8.61133	99.2333	98.9333	-0.334239		2.03897	-8.35009	1.694	5.167	-0.728656	850.214	51000						83.5677	1.29672	0.937137	3.47743	0	-0.7301	3.84623e+06	3010.8
Botswana	BWA	1	1980	27	4			1829.74			73	66.5	60.7053								6.211		0.0124241	2.3631	44.0283							0.12835				566730						114.775		1.80172	3.78956	0		997555	527.881
Botswana	BWA	1	1985	27	5		13.81	2507.28			84.3333	86	62.9561						25.83		5.56367		0.00642154		40.02				27.8							566730	2511.5	2.11965				113.264		0.183393	1.4062	0		1.18487e+06	619.995
Botswana	BWA	1	1990	27	6			3741.55	8232.95	5.4	92.3333	87.3333	62.8515	66.95	360	24.35		255.113			4.701		0.011468	1.5752	34.6207	92.2	86.4			2.67894	0	0.1941				566730	12557	9.07327		25.1		101.178	4.15367	2.22159	2.84467	0		1383955	728.399
Botswana	BWA	1	1995	27	7		11.04	4064.49	8776.71	19.1667	95	88.6667	57.6475	68.2	370	22.1333	17.0786	233.533	22.29	87	3.99067		0.0262288		30.459	93.6333	87.9	0.585983	41.7	1.97631	0	0.238		0.465285	258.178	566730	42398	26.7816	35.1	29.4	15.1	84.764	3.46205	0.321758	0.822288	0	0.923111	1.5831e+06	885.189
Botswana	BWA	1	2000	27	8	33.7		4711.23	10173.2	27.5333	97	90.6667	50.5477	69.6	390	21.9333	13.238	226.9		94.2	3.416	0.397551	0.0381934		27.4167	94.8333	89.5333	0.666224	44.4	3.60216	-0.407022	0.288		0.510248	388.15	566730	28470.7	16.2268	29.1	35.5	10.7	83.0433	3.50169	0.41605	0.728225	0	0.955815	1.75455e+06	1014.36
Botswana	BWA	1	2005	27	9			5356.87	11567.4	25.4	96	93.3333	46.7768	71.0333	340	25.1333	6.69719	211.752			3.01933	0.199521	0.008		25.4303	95.9	91.2	0.972086		3.64333	-9.19433	0.368	2.747	0.60606	596.213	566730	2177	1.16076		32.8333		75.6258	3.0202	4.56479	5.01216	0	0.969003	1875496	1408.93
Botswana	BWA	1	2010	27	10		3.95	6115.25	13205	23.2	96	94	46.4698	71.7	210	26.4	4.48267	201.126	10.24		2.76133	0.178507	0.0104524	1.8	24.2953	96.7333	92.7	0.971004		0.269641	-0.065138	0.336	2.844	0.474572	814.162	566730	834	0.423511		30.2333		80.7598	2.74044	3.77425	4.47068	0	0.981571	1.96925e+06	1583.64
Brazil	BRA	3	1980	28	4		5.45	4037.2			42	65	62.7054						11		4.06933	3.66104	0.58117		31.883							0.7671				8358140						17.5798		0.635866	4.31574	0.912939		121758456	984.787
Brazil	BRA	3	1985	28	5		4.99667	3983.26			64	69	64.5355						10.5133		3.448	2.83536	0.197462		28.6667				65.8			1.1968				8358140	407929	2.995				17.4206		0.81864	4.70742	1.54878		136203568	1273.14
Brazil	BRA	3	1990	28	6		5.985	4081.54	9988.87		66.6667	74.3333	66.5147	46.7	120	27.4		60.8586	11.665	69.5	2.81433	3.45098	0.49175	3.3453	24.2273	88.75	68.2		59.2		-2705.09	1.36				8358140	587414	3.92586	19.4	15	5.3	12.6072	3.54546	0.681246	3.31377	0.80832		149626848	1459.43
Brazil	BRA	3	1995	28	7		4.48	4269.14	10671		77.3333	81.3333	68.4798	53.3333	100	23	39.7757	56.7686	8.56	87.6	2.50433	4.11162	0.449752	3.11	21.963	91.1	71.7	-0.072134	76.7		-1585.97	1.291		-0.148028	428.791	8358140	528442	3.2639	13.5	13.9667	4.5	13.3667	1.85138	0.344897	2.39528	0.491824	-0.246359	161905376	1630.61
Brazil	BRA	3	2000	28	8		4.37	4365.13	10910.9		96.6667	99	70.2522	54.9	85	17.6	37.4992	45.8724	8.42	96.45	2.36033	4.45596	0.419753		20.833	93.4333	75.7	0.0235281			-493.437	1.273	3.84	0.052949	498.838	8358140	537046	3.07775		12.8667		18.6135	1.80412	0.792036	3.69078	1.32198	0.177809	174493152	1828.78
Brazil	BRA	3	2005	28	9	39.8	3.03	4753.81	11882.5		96.3333	99	71.7174	58.4	73	13.1333	35.6013	41.987	6.03333	97	2.06733	3.83632	0.161	2.4	18.067	95.2667	79.7	-0.0849015	80.6		0	1.694	2.909	-0.087697	678.589	8459420	540180	2.9027		8.96667		22.7553	1.50672	1.80196	6.34476	2.93244	-0.262	186095664	2014.83
Brazil	BRA	3	2010	28	10		2.455	5536.92	13839.9		98.3333	99	73.0756	59.2667	68	9.8	31.4054	38.379	4.01		1.84067	3.74622	0.244495	2.36667	15.6013	96.9	83.7	0.00949775			0	1.764	6.419	-0.084305	983.157	8459420	303710	1.55579		7.13333		18.6529	1.55372	2.27717	5.81782	2.28227	0.0128433	195212080	2340.09
Brunei Darussalam	BRN	6	1980	29	4			41283.9			91.5	76.5	70.8694								4.25933	0.0108703	0.0755797	2.9359	33.329							0.461				5270						106.607		0	56.7491	51.2788		192985	1751.19
Brunei Darussalam	BRN	6	1985	29	5			30700.5			90	95.6667	72.3687								3.79733	0.000972896	0.0585965		31.5887							0.5338				5270						102.352		0	61.2192	35.716		223113	3278.53
Brunei Darussalam	BRN	6	1990	29	6			27012.2	77175.5		93	98	73.7147	45.85	26	6.35		12.1493			3.525	0.00670112	0.0041285		31.4447							0.7462				5270				5		96.0751	6.47697	0	42.5043	26.2554		257001	4396.48
Brunei Darussalam	BRN	6	1995	29	7			27164.7	78034.8		99	99	74.928	50.3333	25	5.63333	20.1386	11.1893		98	2.93033	0.00525681	0.020739		27.509			0.538749				0.848		0.993457	1377.11	5270				5		97.1964	6.2873	0	34.1267	18.3837	1.15632	294961	6308.72
Brunei Darussalam	BRN	6	2000	29	8			25920.8	74461.4		96	97.3333	76.0294	55.4333	24	5.06667	18.0646	13.1688		99	2.40633	0.00402497	0.00505501	2.6	22.8697			0.387103				1.006		0.883726	1449.22	5270				5		84.8009	4.52432	0	44.16	24.0852	1.23996	331805	7397.47
Brunei Darussalam	BRN	6	2005	29	9			26261.8	75441.2		94.3333	98	77.0322	55.1	25	4.83333	14.493	10.9953		99.65	2.17833	0.00618008	0.001	2.79667	19.629			0.300155						0.543964	1258.48	5270				5		81.5631	2.5664	0	62.3315	35.039	1.28153	367770	8432.47
Brunei Darussalam	BRN	6	2010	29	10			24663.8	70850.5		97	94.6667	77.9892	53.5	27	4.96667	7.75421	9.96119		99.9	2.05133		0.0893755	2.695	16.8017			0.930087				1.429	7.376	0.909215	1312.51	5270				5		91.3207	2.97044	0	44.1979	28.5419	1.23304	400494	8553.28
Bulgaria	BGR	4	1980	30	4			2268.08			98.5	98	71.3459								2.07		1.28934	8.8548	14.6333							2.4505				110630						103.65		0.447643	1.97932	0.351636		8859531	3957.11
Bulgaria	BGR	4	1985	30	5			2599.28			99	98.6667	71.4862								2		1.19387	9.17637	13.4							2.8587				110630						148.375		0.341762	1.5075	0.124535		8959799	4698.95
Bulgaria	BGR	4	1990	30	6		0.04	2868.62	9358.52		99	98.6667	71.6416	54.7	24	12.15		54.5398	0.06	99.3	1.79333		0.662853	9.7537	11.9333	99.9	99.8				0	3.09597				110630						87.4182	3.68727	1.07763	1.96734	0.0446772		8742543	4694.35
Bulgaria	BGR	4	1995	30	7		0.21	2499.44	8488.3		94.6667	94	71.0532	50.6	22	12.5667	28.2198	45.9314	0.515	99.2667	1.27667	3.02094	0.0504243	10.3454	8.9	99.8333	99.6333	-0.775769	85.9		-1004.24	3.44143		-0.310793	265.729	110630						94.9611	2.42534	1.28132	2.32083	0.0351247	-0.204493	8404161	4128.98
Bulgaria	BGR	4	2000	30	8		0.47	2709.18	9200.59		94.3333	91.6667	71.6146	45.5	29	11.4333	38.108	47.6868	1.95	99.2333	1.23333	2.70922	0.00786335	7.36667	8.76667	99.7	99.4333	-0.213455		1.7187	-125.608	3.41533		-0.0424816	409.535	110630						83.0648	2.78293	0.645601	1.49577	0.0383256	0.348313	8.13369e+06	3713.57
Bulgaria	BGR	4	2005	30	9			3740.13	12701.8		95.3333	95.6667	72.5789	45.6333	14	8.66667	39.2987	50.957		99.4	1.33	1.85829	0.0553333	6.3	9.26667	99.6	99.2333	0.0187665			-28.808	3.66	4.57	0.126967	710.587	108677			8.8		1.6	105.122	2.41862	1.33627	2.20949	0.0319611	0.167424	7740027	4123.99
Bulgaria	BGR	4	2010	30	10		0.68	4481.86	15220.8		94.3333	96	73.6959	47.5667	8	7.1	43.1676	44.1923	1.41	99.55	1.58	1.20005	0.0463541	6.5	10.2333	99.5	99.0333	-0.226257			0	3.786	4.6945	0.126783	1039.1	108560						97.4272	1.80121	1.61321	2.47535	0.0217572	0.308723	7.39612e+06	4635.95
Burkina Faso	BFA	1	1980	31	4			248.778					45.9798								7.123	43.6217	0.00931805		49.071							0.01805				273600						22.6909		0	7.52439			6.82655e+06
Burkina Faso	BFA	1	1985	31	5			265.207			14	39	49.1977								7.14		0.00695667		48.4517							0.0038				273600	548370	70.941				24.2216		0	6.5648			7.72995e+06
Burkina Faso	BFA	1	1990	31	6			277.859	860.917	3.55	54.3333	71.3333	49.3673	76.55	770	40.4		51.769			7.00733		0.00550466	0.30285	47.429	43.65	38.6			14.1883	-93.7806	0.029				273600	472715	53.6344		22.9		20.3825	2.06374	0	6.70676			8813649
Burkina Faso	BFA	1	1995	31	7		34.72	289.875	898.797	3.8	35.6667	42.6667	49.3638	76.7667	680	40.1	57.887	51.6778	51.6		6.84233	71.6202		1.36	46.935	50.7333	45.6667	0.221323		22.8414	-61.8978	0.0345		-1.02302	31.6295	273600	518678	51.3898		18.6		29.6008	1.26242	0	11.0044		-0.414	10093008
Burkina Faso	BFA	1	2000	31	8	6		348.366	1080.16	2.43333	40.6667	49	50.4985	76.7667	580	38.7	57.1761	51.6389		30.9	6.591	62.383	0		46.2347	59.9	54.5333	-0.140602	11.9	34.2617	-35.0458	0.04		-0.621731	41.6161	273600	633584	54.5629	45.5	26.4333	33.7	31.2014	1.12609	0.0080868	4.77659		-0.0131576	11611989
Burkina Faso	BFA	1	2005	31	9	6.8		404.884	1255.4	1.33333	82.3333	83.3333	52.6604	76.9333	500	35.5333	40.5256	54.0329		53.5	6.26433	75.6452	0.01	0.9	44.8357	69.1333	63.4	-0.190938	17.4	510.27	-456.558	0.05	0.49	-0.62131	70.7566	273600	27952	2.08191	42.4	25.8333	37.6	33.4713	1.1887	0.158625	5.74612		-0.011836	13426148
Burkina Faso	BFA	1	2010	31	10	20.4	14.59	452.082	1401.74	1	91.3333	91.6667	55.0016	77.2	440	29.6	36.2478	51.6281	31.64	65.9	5.868	56.0178	0.00515045	0.4	42.5177	78.2	72.3	-0.385619	16.2	12.1581	-2.98514	0.047	0.565	-0.56328	89.658	273600	471726	30.3487	35.1	24.2667	26.1	39.4735	1.33541	7.30048	15.3664		-0.237991	15543521
Burundi	BDI	1	1980	32	4			198.713			36	28	47.2825								7.45133		0.00621203		50.729											25680						27.4872		0.0590511	7.93171			4128393
Burundi	BDI	1	1985	32	5			208.081			39	39.3333	48.5675								7.51933		0.00321077	0.6792	51.674							0.05245				25680						28.3583		0.0100639	6.42558			4.77822e+06
Burundi	BDI	1	1990	32	6			219.624	1062.99	0.35	83.6667	73.6667	47.3397	90.55	1300	45.6		33.3337			7.538		0.00825699	0.6631	49.8427	68.95	67.15			8.757	-54.8388	0.0584				25680	330904	59.0725		44.4		26.7907	3.52771	0.0031643	12.5054			5601662
Burundi	BDI	1	1995	32	7			174.197	838.144	1.2	64.6667	67	46.6472	87.9667	1300	45.3	48.8207	46.1527			7.31767	3.79801			45.376	70.3	68.4	-1.38879		10.6257	-6.41405	0.055		-1.72686	23.2856	25680	912834	147.098		57		30.0584	4.86363	0.203843	19.9791		-2.24305	6205618
Burundi	BDI	1	2000	32	8	61.5		151.529	729.079	2.36667	80	71.6667	48.2052	84.8	1000	42.2667	48.7172	38.2321		25.2	7.05633	2.96066	0.00112334		42.563	71.8	69.8	-1.01456	15.7	6.36183	-6.01809	0.052		-1.44269	22.3899	25680	852231	127.459	63.1	61.9	38.9	21.4388	5.73038	0	14.2091		-2.15137	6.68631e+06
Burundi	BDI	1	2005	32	9	44.7	36.39	145.869	701.848	2.13333	87.3333	85.6667	50.0216	83.4	910	37.2667	45.989	36.9133	56.06	33.6	6.72733	3.96185		0.73	43.5883	73.2667	71.2	-0.978425	9.1	18.4	-11.459	0.028	0.191	-1.21949	44.5326	25680	494197	63.5657	57.7	68.1667	35.2	30.693	4.28351	0.340167	22.5206		-1.80837	7.77458e+06
Burundi	BDI	1	2010	32	10	69.3		150.988	726.474	1.33333	95.3333	92	52.6182	83	820	32.2	29.8004	31.5543		60.3	6.30367	4.90005	0.00136335	1.9	45.1427	74.7	72.6333	-1.09854	21.9	317.01	-266.528			-1.06297	43.4057	25680	1506981	163.212	57.5	69.1	29.1	31.4219		1.02806	27.163		-1.54886	9233267
Cabo Verde	CPV	1	1980	33	4			515.475					60.216								6.374	0.980678	0.0372722	2.1869	41.6367							0.1765				4030						52.189		0	0.855667			302719
Cabo Verde	CPV	1	1985	33	5			613.801			41.3333	56	63.5813								5.882	1.40596			41.4097							0.3295				4030	32.3333	0.0978515	31.9		16.5	62.9032		0	0.651405			330433
Cabo Verde	CPV	1	1990	33	6			710.378	1603.34	0.25	91.3333	79.6667	65.8756	42.05	230	21.9					5.304				38.8913					0.467896	-3.75923					4030	74.5	0.211285		13.6		46.2011		0	0.636391			352604
Cabo Verde	CPV	1	1995	33	7			1036.34	2349.55	0.4	88.3333	85.3333	67.5057	43.9667	140	20.4	17.7088			54	4.54867	0.6302			34.0153	80.5	79.1			0.849893	0	0.171			68.2608	4030	75	0.187849	21.4	14.3	11.8	51.737	0.989023	0	0.565288		0.944108	399257
Cabo Verde	CPV	1	2000	33	8			1605.3	3639.48	0.5	89.6667	86.3333	69.5942	46	84	14.5667	24.624				3.70133	0.0159522	0.00112334		28.8187	82.6667	80.8	0.12748		0.396912	-7.85437			0.302253	93.9207	4030	86	0.194364		16.8		43.8042	0.976834	0	0.367902		1.12242	442469
Cabo Verde	CPV	1	2005	33	9	60		2042.73	4631.2	0.5	94.6667	92.3333	71.8618	48	63	12	22.9714			77.5	2.90067	0		2.1	23.831	85.3667	82.9667	0.416305	61.3	0.2	0	0.49	0.87	-0.0651398	137.288	4030	49.6667	0.103893		12.3		48.6636	0.680317	0	0.40088		0.939064	478056
Cabo Verde	CPV	1	2010	33	10			2668.79	6050.58	0.5	96	96.6667	73.8518	50.3333	58	12	22.2997				2.43067	0.021655	0.00181781	2.1	20.9533	88.1667	85.1333	0.812318		0.0454452	0	0.295	0.453	0.0554809	166.733	4030	39.6667	0.0812913		10.6333		48.4178	0.502671	0	0.549737		0.808099	487957
Cambodia	KHM	6	1980	34	4								29.9199								5.69333		0.0704031		44.4457											176520												6745559
Cambodia	KHM	6	1985	34	5						25.6667	36.6667	52.4578								6.19		0.14502		48.6037											176520	109367	14.0775										7.76893e+06
Cambodia	KHM	6	1990	34	6					0.1	41	37.3333	54.8122	76.8	1200	37.7		76.9051			5.61767		0.112846	2.0721	42.2463	21.55	19.5			0.041285	0					176520	113363	12.5013		39.4								9068063
Cambodia	KHM	6	1995	34	7		11.95	262.179	1088.74	1.33333	39.6667	56	57.7699	76.5667	860	38.4667	59.5619	69.7067	30.84		4.62267		0.064657		33.4417	29.1	26.4	-0.964424	12.6	13.517	-2.23005	0.1048		-0.877224	54.6975	176520	75332	6.99893	58.6	37.8333	42.6	50.8271	3.55389	0	11.5449	0	-1.14739	10763359	16.604
Cambodia	KHM	6	2000	34	8	11.7		329.249	1367.26	1.63333	57.3333	62.3333	61.9069	75.8333	540	36.1	70.8714	72.6517		31.8	3.755	2.62609		0.6	27.6167	41.5	38	-0.845126	23.8		0	0.228	0.85	-0.847203	58.4261	176520	60240.7	4.93023	49.2	33.9	39.5	86.2352	2.15996	0	4.13586	0	-0.869529	12218641	32.9657
Cambodia	KHM	6	2005	34	9	60	7.79	469.338	1949	1.2	82.3333	79	67.0169	76.1	320	25.5667	59.137	72.4505	23.64	43.8	3.234	1.66312	0.014	0.1	26.201	53.9	49.5	-1.14074	40	83.6	-35.317			-0.933506	96.1629	176520	62625.7	4.68979	43.7	27.4333	28.4	113.372	1.24043	0	3.43645	0	-0.409817	13353621	67.3214
Cambodia	KHM	6	2010	34	10	73.5	1.73667	607.485	2522.68	0.866667	93.3333	92.6667	70.6142	79	200	19.6333	61.6451	82.7652	10.6833	71	2.96733	2.38572	0.0172692	0.77	26.2	66.3	61	-1.20303	50.5	2.51766	-1.32094	0.23	0.88	-0.894909	126.986	176520	57124.7	3.97481	40.9	19	29	109.735	1.81369	0	3.84479	0	-0.485455	14371673	145.204
Cameroon	CMR	1	1980	35	4			1034.69			5	16	51.1945								6.60767	14.163	0.0279542		45.9217							0.0711				472710						39.6228		0.000249043	15.7237	12.1867		8935644	163.944
Cameroon	CMR	1	1985	35	5			1304.81			33	38	52.833								6.69133	12.7114	0.0856205		46.1853											472710	884382	85.1641				24.0007		0.000314691	17.532	15.2888		10384445	205.94
Cameroon	CMR	1	1990	35	6			1010.14	2558.88	1.5	48.6667	53.3333	53.5752	55.75	720	35.3		29.6822		63.9	6.43133	16.6431	0.00756891	2.5758	44.6633	51.8	33.95		16.1	126.456	-17.7759	0.0831				472710	828422	68.6203	36.3	38.3	18	27.036	1.45867	0.000148103	10.1696	7.37419		12072558	195.71
Cameroon	CMR	1	1995	35	7		15.86	791.704	2095.49	3.43333	43.3333	41	53.202	60.0667	760	36.9	75.3766	27.5909	32.78		5.99067	26.3519	0.00487977		42.487	56.5333	37.7	-1.1581		64.2991	-216.983	0.074		-1.00145	62.1381	472710	634899	45.5741		38.9		30.4232	1.31809	0.00865423	10.808	6.31727	-1.06571	13931157	160.424
Cameroon	CMR	1	2000	35	8		6.69	869.115	2300.38	5.1	61.3333	48.6667	51.9556	61.3667	740	36.4333	74.27	26.7892	18.5	60	5.62333	15.1751	0.00617835		41.2113	61.7333	41.8667	-1.0578	25.6	199.636	-135.106			-0.674027	73.2577	472710				31.5333		33.6621	1.38368	0	10.3078	8.13932	-0.566852	15930602	168.146
Cameroon	CMR	1	2005	35	9	22.35		917.317	2427.96	5.2	78	68.3333	51.9186	62.1	690	32.6333	72.5038	27.7263		62.4	5.35667	13.7661	0.0035	1.5	40.3603	66.9333	46.0333	-1.08678	27.6	1154.63	-1661.5	0.19	1.6	-0.835961	91.8092	472710			35.9	21.4333	15.85	34.0533	1.39332	0.0455145	11.402	9.27518	-0.279166	18141544	203.551
Cameroon	CMR	1	2010	35	10	20		933.757	2471.48	4.66667	82	76.3333	53.699	63.2667	640	29.4333	65.7435	25.4594		63.6	5.01667	24.3054	0.00908903	1.3	38.6167	72.0667	50.2	-0.981722	23.4	18.984	-23.9835	0.077	0.438	-0.856175	113.962	472710	0	0	32.6	14.5333	15.1	39.8937	1.49413	0.191925	10.453	7.03919	-0.623738	20628186	258.074
Canada	CAN	7	1980	36	4		2.25	24361.2					75.141						1.66		1.73133	10.8997	0.778575	6.83333	15.3667							1.8				9093510						47.2285		0.679782	11.2225	5.60013		24590000	12781.6
Canada	CAN	7	1985	36	5			25945.6					76.3537								1.665	8.70025	1.3116	6.76667	14.8				73.1			1.96667				9093510						47.1899		0.322814	5.38285	2.05951		25949334	14797.7
Canada	CAN	7	1990	36	6		1.06	27679.6	30581.8		87.6667	89.3333	77.332	57.9	6	4.45		26.4408	0.79		1.76667	9.22355	0.438997	6.03333	14.9333	99.8	99					2.1				9093510						42.2218	1.90588	0.57292	3.30797	1.07814		27780560	16205.4
Canada	CAN	7	1995	36	7		1.92	28589.4	31918.7		90	96.6667	78.0233	56.8333	7	4.03333	16.1245	22.5803	1.32	98	1.6335	8.78195	0.511563	4.8	12.5667	99.8	99	2.19617	74.7			2.1		1.87964	2055.86	9093510						58.5448	1.50267	0.291431	3.43411	1.00963	1.15922	29379268	16467.2
Canada	CAN	7	2000	36	8		3.57	32998.9	36841.7		91.6667	95.6667	79.2024	58.6333	7	3.8	15.842	20.5084	2.46	98.3	1.50167	6.17774	0.485281	3.66667	10.9	99.8	99	2.23063				2.1		1.95389	2558.2	9093510						68.3375	1.17247	0.150028	3.90876	1.23286	1.10265	30783600	16807.7
Canada	CAN	7	2005	36	9		1.14	35993.5	40185		94	94	80.3594	61.1	11	3.7	14.7358	17.9787	0.84	100	1.55207	5.20341	0.192333	3.4	10.7333	99.8	99	1.89097				1.9132	10.05	1.93015	3444.46	9093510						58.084	1.11957	0.532229	6.08861	2.50035	0.876653	32292502	17106.2
Canada	CAN	7	2010	36	10		0.76	36386.6	40623.9		95	97	80.893	61.8	13	3.5	14.2677	14.4966	0.6		1.63497	3.97206	0.203291	2.95	11.1333	99.8	99	2.05979				2.068	9.288	1.77285	4439.26	9093510						49.1847	1.24323	0.741209	4.20203	2.47318	1.02094	33992208	15949.5
Cayman Islands	CYM	7	1980	38	4																	12.0475														240												16135.3
Cayman Islands	CYM	7	1985	38	5																															240												19370.7
Cayman Islands	CYM	7	1990	38	6																			3								1.7				240												24998.7
Cayman Islands	CYM	7	1995	38	7																					92.6		1.35954				1.7		1.9649		240								0	0		0.646916	31754
Cayman Islands	CYM	7	2000	38	8																					93.3667		1.38488						1.94377		240											0.64376	41604
Cayman Islands	CYM	7	2005	38	9															100						94.6		1.26195						1.22234		240											1.23093	48649.3
Cayman Islands	CYM	7	2010	38	10																				15	95.6		1.19964						1.22891		240											1.23545	55461.7
Central African Republic	CAF	1	1980	39	4			440.559			12	13.5	48.6634								5.95433	34.4493	0.00103534	1.5586	42.2977							0.0433				622980						23.6868		0.0525359	9.46919			2.27604e+06
Central African Republic	CAF	1	1985	39	5			418.905			18.6667	22	48.4093								5.941		0.00561885		42.2383											622980	354219	135.144				23.8629		0.0982227	6.47979			2.62105e+06
Central African Republic	CAF	1	1990	39	6			379.041	768.862	4	70	69.3333	46.0583	69.4	1200	48.2		34.151			5.78	24.1479		0.8732	40.9877	58.8	46.4			4.46795	-80.0121	0.0387				622980	149737	51.3735		48.5		19.2872	1.56807	0.0471855	6.18409			2914672
Central African Republic	CAF	1	1995	39	7			339.496	702.1	7.5	49.6667	47.3333	44.1701	70.4667	1200	47.5333	55.7405	33.6303		45.9	5.597	18.4309			40.0053	60.1667	47.6	-1.38879	14.8	22.4469	-21.9805	0.035		-1.46316	24.3739	622980	92759.3	28.3188	37.4	51.7	21.85	31.2228	1.21095	0.00778906	10.0097		-1.37248	3.27554e+06
Central African Republic	CAF	1	2000	39	8	16.9		346.923	717.46	8.86667	36.6667	36	43.7169	70.5333	1200	47.4	48.1559	32.8097		44.1	5.44233	22.0898			39.371	62.4667	49.6	-1.18769	27.9	14.315	-0.247508			-1.3777	28.1792	622980	119440	32.8376	44.6	45.6333	21.8	28.2784		0	8.01914		-1.29687	3.63729e+06
Central African Republic	CAF	1	2005	39	9	23.1		348.309	720.327	6.76667	52	59.3333	45.024	71.5	1100	46.9667	47.8825	34.186		53.4	5.08733	38.3761	0.009	1.2	37.1877	64.7667	51.6	-1.17661	19	7.33333	0	0.08	0.41	-1.52284	28.6123	622980			45.1	42.7333	28	23.1068	1.16469	0.00395823	7.19417		-1.55749	3962198
Central African Republic	CAF	1	2010	39	10	34.3		431.241	891.835	4.6	44.6667	52.6667	48.0989	72.4	960	44.9667	45.8453	33.1644		48.75	4.62667	33.1644	0.00727122	1	35.0677	67.2	53.6	-0.862231	15.2	185.992	-164.058	0.048	0.257	-1.36362	30.0943	622980				31.3333		21.5358	2.20681	0.105292	8.1503		-1.89334	4350795
Chad	TCD	1	1980	40	4			332.625					44.6673								6.95767		0.0207068		49.754											1259200						17.6976		0	9.18646			4.51503e+06
Chad	TCD	1	1985	40	5			407.165			5.33333	9.66667	45.8736								7.12467		0.0197997		50.295							0.0263				1259200	48404	9.49769				28.3803		0	7.064			5.0964e+06
Chad	TCD	1	1990	40	6			426.772	1140.1	1.35	19.3333	30.6667	46.3431	63.95	1700	48.25		52.9626			7.31167		0.0784414	0.7201	51.0063	40.05	37.4			2.50921	-36.1959	0.0262				1259200	229482	38.5495		60.1		26.1189		0	7.19152			5952921
Chad	TCD	1	1995	40	7			385.533	1047.22	2.26667	18.6667	24	46.4356	64.5667	1600	47.0333	61.7161	53.5004			7.42233		0.00243988		51.4173	42.3	38.9333	-0.930731		7.83203	-26.3967	0.033		-0.67207	35.7498	1259200	283279	40.5607		53.6333		35.0192	1.98774	0	11.0267		-1.09816	6.98407e+06
Chad	TCD	1	2000	40	8	10		382.363	1038.61	3.36667	35.6667	28	46.6973	64.3667	1500	45.6	58.9437	53.2679		16.3	7.351		0.0129184		50.9877	44.7	40.6667	-0.81854	7.9	11.5367	-5.95293	0.025		-0.757644	41.566	1259200	157060	18.9039	39.3	41.7	29.4	41.1013	1.79847	0	7.9265		-1.24873	8.30832e+06
Chad	TCD	1	2005	40	9	2.1		631.917	1716.47	3.6	28.6667	27.3333	47.6898	64.1667	1200	43.9667	61.5683	56.4561		14.4	7.071		0.017	0.426	49.693	47.2	42.3667	-1.32655	2.8	17.7933	-14.3453	0.0385	0.234	-1.30411	58.7085	1259200	26061	2.60295	44.8	37.9667	33.9	65.0699	0.990253	0.0101612	50.3497	47.0603	-1.56611	10012086
Chad	TCD	1	2010	40	10	3.4	14.18	689.782	1873.65	2.96667	32	45.3333	49.7712	64.0667	1100	41.6	72.2341	50.4378	27.34	22.7	6.59467		0.0181781		47.475	49.7	44.0667	-1.31779	4.8	5.65641	-0.923446			-1.40584	51.7262	1259200	190787	16.2731		34.2333		55.7607	2.94128	0.0271263	32.7433	28.7148	-1.50498	11724048
Channel Islands	CHI	7	1980	41	4								73.345								1.45667			10.6231	11.552							1.4899				194												128298
Channel Islands	CHI	7	1985	41	5								74.3975								1.43733				11.8513											194												133827
Channel Islands	CHI	7	1990	41	6								75.4179								1.45933				12.327											194												140588
Channel Islands	CHI	7	1995	41	7								76.4382								1.43033				11.8897											194												144090
Channel Islands	CHI	7	2000	41	8			60826.2					77.5293								1.40267				10.9967											194								0	0			148735
Channel Islands	CHI	7	2005	41	9			57876.6					78.8373								1.415				10.2997											194								0	0			154293
Channel Islands	CHI	7	2010	41	10								79.8272								1.43667				9.73867											191.333												159497
Chile	CHL	3	1980	42	4			3327.78			96	94.5	69.0398								2.683	9.5175	0.269188	3.4064	22.883							0.5164				743532					1.33333	37.9388		6.48098	10.7177	1.23969		11195628	917.351
Chile	CHL	3	1985	42	5			3229.47			96	92.3333	71.8025								2.656	9.44131	0.338201		23.627							0.8168				743532			13.5		1.5	40.7682		6.78151	12.1704	1.27188		12128436	1005.19
Chile	CHL	3	1990	42	6		1.88	4178.88	9475.92	0.1	94.6667	96	73.5419	32.1	55	8.05		82.0149	4.55		2.62033	8.19963	0.17569	3.16765	23.0223	90.65	49.2		56			1.08315				743532				9		50.5909	3.19062	10.2376	13.9052	0.312845		13217146	1259.01
Chile	CHL	3	1995	42	7		1.115	5675.72	12668.2	0.3	93	95.3333	74.9942	34.8667	40	6.63333	39.0248	75.8007	2.505	99.5333	2.38733	10.9713	0.244802	2.67	20.0113	92.6667	58	1.45328				1.0915		1.27785	540.677	743532			3.93333	5.86667	0.766667	44.8322	2.57737	6.6183	8.82906	0.0695146	0.621233	14435717	1746.43
Chile	CHL	3	2000	42	8		0.85	6529.91	14574.8	0.4	94.3333	95.6667	76.7519	35.2667	29	5.9	36.5233	72.8558	1.88	99.8	2.08967	10.0817	0.17524		16.7133	94.8	67.8	1.54241	60.7					1.12081	732.307	743532			2.95	5.1	0.7	47.4376	2.68981	6.04765	8.35845	0.0448446	0.432311	15453076	2488.67
Chile	CHL	3	2005	42	9	73.75	0.46	7591.08	16943.3	0.3	92.6667	91.6667	78.1289	38.2	26	5.23333	39.9857	65.3733	1.03	99.8	1.93967	6.06193	0.538333	2.33333	15.12	96.7	77.6	1.4144	58.4			1.2837		1.17364	863.52	743532			2.3	5	0.6	59.7364	2.43354	15.1156	16.8312	0.03988	0.704008	16336840	3098.26
Chile	CHL	3	2010	42	10		0.52	8618.94	19237.5	0.3	93.3333	92.3333	79.0585	46.0333	24	5.06667	33.0209	64.5922	0.93	99.815	1.85833	5.19794	0.341142	2.06667	14.3293	98.2	87.4	1.45308				1.025	0.144	1.24935	1335.38	743532				5		59.7216	2.17258	16.6422	18.6686	0.0489998	0.576126	17150312	3378.03
China	CHN	6	1980	43	4		39.45	222.099					67.0279						59.44		2.732		0.0144947	2.22667	18.98							1.18333				9388250						19.7713		0.595154	22.25	13.1272		981374976	278.272
China	CHN	6	1985	43	5		25.56	326.805			76.3333	78.3333	68.3388						47.33		2.802	5.18729	0.105955	2.36667	21.1233				74			1.34				9388250	273421	0.260016				22.764		0.344941	10.5818	5.63489		1051551680	363.525
China	CHN	6	1990	43	6		20.96	483.109	1572.9		95.3333	95	69.465	72.65	97	24.8		123.062	41.19	93.85	2.49733	3.77082	0.264682	2.58	20.7733	67.45	56.7				0	1.55	0.86			9388250	86000	0.0757795	32.3	22.9	12.6	33.523	2.55376	0.535985	8.29314	4.22609		1134871680	515.612
China	CHN	6	1995	43	7		11.07	757.744	2436.99		82.6667	79.6667	70.3466	72.1667	76	22.7333	48.5219	98.0483	26.92	91.2	1.75567	1.78482	0.984494	2.59667	17.2667	73.6667	63.2	-0.251142	90.7333		-0.00691301	1.58667		-0.248276	56.6099	9388240	47500	0.0394274	31.2	16.7333	10.7	38.2511	1.76211	0.248453	4.30257	2.00227	-0.166538	1204746624	772.726
China	CHN	6	2000	43	8		11.21	1126.64	3623.41		85.3333	84.3333	72.1431	70.5667	63	18.7667	58.2656	100.619	25.85	96.9	1.51467	1.05392	2.6844	2.52	14.0167	80.1333	70.4333	-0.240534	84.5667		0	1.46833	1.02	-0.0876307	106.502	9388221	22218	0.0175997	17.8	14.2667	7.4	37.1118	1.94013	0.237235	2.85888	1.66501	-0.274917	1262409984	994.752
China	CHN	6	2005	43	9		3.91	1745.08	5612.38		89	88.3333	74.0346	66.5333	50	13.3333	51.7176	96.6726	12.11	97.5333	1.58433	0.512962	3.231	2.56	12.26	86.2667	77.6333	-0.567315	84.6		0	1.58	1.06	-0.00320735	190.168	9327488	26024.3	0.0199634	11.7	13.3667	4.5	62.5544	2.06974	0.939122	5.85177	2.4285	-0.460302	1303604992	1804.21
China	CHN	6	2010	43	10		1.675	2867.73	9222.96		99	99	74.8862	63.7667	36	9.36667	35.8406	84.6707	6.4	99.5333	1.64967	0.479532	1.03494	3.85333	11.9867	91.2333	84.4	-0.564724	88.9		0	1.79333	1.53	0.103679	377.678	9327490	5881.33	0.00439661	11	11.4667	4	48.0413	2.111	2.2883	6.57263	1.46131	-0.563193	1337698304	2958.13
Colombia	COL	3	1980	44	4		6.23	2448.82			18	19.5	65.4678						11.88		3.99367	5.09779	0.0545279	1.5641	31.6273				48.5							1109500			28.2		14.7	24.1634		0.269897	7.25392	4.81515		26937000	625.498
Colombia	COL	3	1985	44	5			2487.1			56.6667	49	67.5502							71	3.434	4.87714	0.361747		29.1783				64.8			0.7831				1109500	66770	2.21993	25.9		8.6	22.8363		0.270678	5.89593	3.8725		30077560	758.426
Colombia	COL	3	1990	44	6		2.44	2799.39	7764.04	0.1	83.3333	80.3333	68.3065	31.6	100	18.8		54.2263	6.38	93.7	3.10533	4.77651	0.140828	1.3089	27.2363	88.5	68.9		66.1		-1.25277	1.09				1109500	141822	4.25802	21.8	20.3	8.8	29.0756	2.04846	0.322975	8.17307	6.3333		33307172	859.536
Colombia	COL	3	1995	44	7		7.62	3127.06	8557.92	0.4	85	89.6667	69.4346	36.0333	81	16.8	35.2119	54.8623	11.21	84.6	2.87167	5.60258	0.0516442	1.46	25.1567	89.2333	69.8667	-0.487876	72.2	2.44802	0	0.99		-0.193207	415.765	1109500	150074	4.10318	19.7	15.2667	6.3	25.224	3.2618	0.0935819	4.04846	3.21477	-1.60035	36575152	910.048
Colombia	COL	3	2000	44	8	26	10.0233	3047.77	8340.93	0.6	77.6667	86.6667	70.9816	48.5333	130	14.5	14.4241	50.0423	15.0033	86.4	2.64167	5.022	0.141915		22.9087	89.8667	70.9667	-0.40649	76.9		0	1.24933		-0.284176	395.401	1109500	147503	3.69711	18.1	13.4	4.9	25.3298	3.37277	0.181685	6.13853	4.9756	-1.60989	39896916	840.714
Colombia	COL	3	2005	44	9	46.8	3.82333	3416.41	9349.81	0.5	91.6667	95	72.2583	52.7	97	12.8333	16.664	49.2466	7.79333	96.4	2.49633	4.61201	0.03	1.1	21.2673	90.4667	72.0667	-0.106117	78.2	8.39	0	1.39333		-0.140488	424.38	1109500	127989	2.96377	16.2	13.7333	5.1	29.3841	3.36467	0.879706	8.9422	6.16771	-2.0277	43184340	915.945
Colombia	COL	3	2010	44	10	42.8	2.47	3973.08	10873.3	0.5	88.3333	88.3333	73.3665	55.0667	85	11.3	17.4314	52.9466	5.22	98.5	2.37567	3.20248	0.196929	1.4	19.7757	91	73.1667	-0.337936	79.1		0	1.471	0.616	-0.0692904	641.206	1109500	87102	1.8755	12.7	12.2	3.4	29.8625	3.52241	0.88878	9.8931	6.86236	-1.54159	46442052	1057.94
Comoros	COM	1	1980	45	4			724.841					51.9586								7.119				46.0343											1861						36.3865		0	1.18353			313425
Comoros	COM	1	1985	45	5			769.198			51	43.6667	54.0073								6.568				43.4427							0.0839				1861						42.338		0	1.00344			363103
Comoros	COM	1	1990	45	6			707.988	1736.25		76	70.6667	55.5916	27.4	630	40.85		28.9856			5.585			2.94325	38.0843	87.3	83.25			1.01378	-13.9323	0.1134				1861				41.4		30.6377		0	1.24118			412822
Comoros	COM	1	1995	45	7			663.089	1633.89		64.3333	57	56.7121	28.9	560	37.8667	37.6166	38.9443		51.6	5.252	0.014114			37.2207	89.5333	87.2	-0.930731	21	2.13897	-2.09586			-1.72686	42.5568	1861	15025.3	32.2407	41.4	48.2	22.3	31.2522		0	2.20522		0.375238	466036
Comoros	COM	1	2000	45	8	20.8		642.856	1584.03		71	69.6667	57.8794	30.4667	480	36.3333	55.288	30.7314		61.8	5.31133	0.0261724			39.013	92	91.5333	-1.12382	25.7	2.22046	0			-1.24834	33.5598	1861	7709.67	14.5895	46.9	66.1667	25	29.2928		0	1.90367		-0.106958	528439
Comoros	COM	1	2005	45	9		20.82	638.057	1572.21		71	69.6667	59.0522	32.4667	430	35.4333	47.0838	29.1057	34.18		5.21267	0.0422048		2.2	39.1593	94.5667	95.8667	-0.769527		2.17667	0	0.146	0.744	-1.63505	47.8224	1861	13173	21.9227		58.3		29.4694		0	1.79548		-0.277598	600883
Comoros	COM	1	2010	45	10			605.203	1491.25		80	79.3333	60.2024	34.5333	380	32.6667	58.1293	22.756			4.91833	0.0676138			37.049	95.1	96.7	-0.74588		3.83254	-1.20763			-1.7559	42.5079	1861	22458.7	32.8761		64.6		46.0731		0	2.77768		-0.577344	683131
Congo, Dem. Rep.	ZAR	1	1980	46	4			614.133			18	20.5	46.0889								6.58533		0.0255384		46.639							0.0728				2267050						20.8002		4.08268	10.2583	1.72891		26356214	143.157
Congo, Dem. Rep.	ZAR	1	1985	46	5			598.009			32	36.3333	46.9133								6.84767		0.00963231		47.3603				25.8							2267050	9776	0.325305				40.4049		4.29285	14.3661	3.11132		30051752	145.956
Congo, Dem. Rep.	ZAR	1	1990	46	6			504.067	1193.74	1.35	29.6667	32	47.4105	67.8	1000	47.6		40.7337			7.131		0.0041285	1.4268	48.3417	43.2	25.8		7.7	142.438	-55.4641	0.0661				2267050						41.366		6.89474	19.956	1.85542		34963840	140.741
Congo, Dem. Rep.	ZAR	1	1995	46	7			287.42	720.917	1.5	22.3333	29	46.4565	69.8333	1100	47.6	69.7518	43.9267			7.26233		0.0402581		48.715	43.4	26.1	-2.05746		22.7926	0	0.069		-1.68694	10.7197	2267050	198064	4.72155	51		30.7	40.6139	1.55365	0.891755	29.3644	2.54494	-2.83376	41948980	103.96
Congo, Dem. Rep.	ZAR	1	2000	46	8	24.2		215.161	539.674	1.5	31.6667	32	46.3823	70.9667	1100	47.5	70.9419	45.6097		60.7	7.08633		0.0595368		47.603	43.9667	26.9667	-1.56607	31.4	12.9708	-0.478916			-1.96064	11.0312	2267050	503490	10.7121	44.4		33.6	19.827	0.688976	0.23427	17.2853	2.08807	-2.58555	47001796	96.1917
Congo, Dem. Rep.	ZAR	1	2005	46	9		52.76	220.966	554.236	1.4	58.6667	60.3333	47.8121	71.0333	930	44.6	56.9027	46.5759	67.58		6.72633		0.018	0.95	45.9583	44.9	27.8333	-1.44819		726.303	-64.4743	0.107	0.529	-1.56325	15.8237	2267050	2568.33	0.0475306				40.0845	1.38398	3.52578	22.8338	3.53409	-2.27725	54035376	94.485
Congo, Dem. Rep.	ZAR	1	2010	46	10	37		251.869	631.747	1.2	68.6667	73.3333	48.9954	70.7333	810	40.4	35.1437	45.6102		80.4	6.25033		0.0881636		44.014	46	28.7	-1.39244	17.3	2633.71	-2016.24			-1.70452	27.4843	2267050	2952822	47.4707	43.5		24.2	46.3477	0.855636	13.0463	36.2601	2.69702	-2.15006	62202984	105.506
Congo, Rep.	COG	1	1980	47	4			1514.44			42	49	56.1305								6.17367	3.10647	0.0310602		41.9767											341500						72.0343		0.298647	54.8131	50.6936		1.7971e+06	75.5506
Congo, Rep.	COG	1	1985	47	5			2079.12			59.3333	62.6667	56.6881								5.77333	3.81908	0.0224754		39.9407							0.2523				341500	167636	80.6286				78.1269		0.0169744	43.1664	40.6876		2.07911e+06	144.361
Congo, Rep.	COG	1	1990	47	6			1825.41	5256.58	4.65	77.3333	71.3333	55.1666	59.9	670	29.85		33.1862			5.35133		0.0577989	3.35	38.3247					26.6426	-8.08589	0.2761				341500	32409.5	13.5969		42.4		58.854		0.306607	41.343	37.1534		2383597	174.393
Congo, Rep.	COG	1	1995	47	7			1628.53	4718.21	5.76667	47.3333	42.3333	52.9744	62.4667	650	32.4333	39.5937	31.1918			5.15667	10.3993			38.3837			-1.10518		93.1019	-92.0251	0.251		-1.24432	79.4831	341500	25988.3	9.54749		45.0667		96.966		0.0554026	52.8828	47.7974	-1.3652	2.72201e+06	149.306
Congo, Rep.	COG	1	2000	47	8	4		1577.96	4571.69	5.2	31	30.6667	52.3381	65.1	610	34.9	42.9899	30.5344			5.134		0.000561668		39.166	69.2	32.1	-0.960103		41.8817	-6.32026			-1.32071	69.5537	341500				32.8333		96.9478	1.38525	0	67.1732	63.9793	-1.03434	3125428	90.0257
Congo, Rep.	COG	1	2005	47	9	19	22.82	1709.76	4953.56	3.93333	67.3333	60	54.0557	67.4333	530	30.1667	40.8846	31.5079	38.82	83.4	5.11833		0.0025	1.6	39.2713	71.7	34.5667	-0.966995	44.3	466.1	-381.488	0.2	0.96	-1.22873	82.1337	341500			31.2	32.2	11.8	99.5696	1.34256	0.00975391	70.5037	67.8374	-1.08031	3.54613e+06	118.8
Congo, Rep.	COG	1	2010	47	10		11.47	1879.75	5446.04	2.93333	75.3333	71	57.1879	68.3	450	22.4667	38.8573	30.0428	24.15		5.069	1.34875	0.0127246		38.6373	74.3	37.6	-1.12272		530.518	-995.671	0.095	0.824	-1.22191	96.7263	341500	81951.5	19.9359		35.1		106.78	1.11259	0.0314274	64.2368	61.8016	-0.323413	4110740	155.897
Costa Rica	CRI	3	1980	49	4		4.3	3229.35			85.5	69.5	72.5184						8.4		3.62	1.12647	0.00310602	3.3144	30.09				65.2			0.6795				51060						64.9587		0.0889059	5.2143	0		2.34911e+06	933.849
Costa Rica	CRI	3	1985	49	5		2.42	2882.63			90.6667	81.3333	74.5924						4.5	97	3.46033	2.363	0.00160538		29.731				69.5			0.9896				51060	697.667	0.258491				43.4575		0.0382649	2.32924	0		2699000	1039.22
Costa Rica	CRI	3	1990	49	6		5.51	3175.19	7335.1	0.1	90.3333	87.6667	75.7275	33.2	38	8.95		56.0731	8.38		3.173	4.90784	0.00275233	2.5	26.937	93.25	87				-331.364	1.26				51060	2212	0.718514		5	2.36667	46.8558		0.00142662	2.12884	0		3.07858e+06	1104.87
Costa Rica	CRI	3	1995	49	7		3.43667	3656.62	8410.53	0.2	86	87.3333	76.7673	34.8667	45	8.56667	20.7296	46.9314	5.41333		2.75967	5.617		1.77463	22.965	94.2	87.8	0.572336		7.98249	-3.00594	0.854467		0.267232	386.214	51060	4813.33	1.38336	9	5.13333	3.2	64.9176		0	2.36009	0	0.686668	3479459	1288.67
Costa Rica	CRI	3	2000	49	8		2.89667	4150.69	9546.91	0.266667	88.3333	84	77.7298	39.4333	44	7.8	20.0135	40.6764	4.76333	98.1	2.41333	2.9477			20.082	95.0333	88.7	0.759284	80		0	1.522	0.93	0.248785	503.897	51060	2413.33	0.61435		5		76.3459		0	0.883407	0	0.789394	3928270	1488.3
Costa Rica	CRI	3	2005	49	9	18.7	2.07333	4668.65	10738.3	0.2	90	89	78.4482	42.7667	46	6.8	25.5354	49.9903	3.47	98.5	2.069	3.15336		1.35	17.4673	95.7	89.6	0.337485	96		0			0.165797	723.208	51060	2577.67	0.59673		5.16667		83.4708		0.0143187	1.0215	0	0.700474	4319653	1727.25
Costa Rica	CRI	3	2010	49	10		0.976667	5352.19	12310.5	0.2	86.3333	82.3333	79.2839	45.9667	33	6.6	23.8942	50.2515	1.63333	99.19	1.84933	2.38893		1.2	15.7157	96.3	90.5	0.646144	82.1		0			0.328674	1144.06	51060	127.667	0.02734		5.8		65.5531		0.0118262	1.10566	0	0.588652	4.6696e+06	1835.91
Cote d'Ivoire	CIV	1	1980	50	4			1549.18					50.6959								7.598	17.71	0.0814467		48.2177				2.9							318000						57.665		0	1.6113	0.431091		8.26918e+06	184.876
Cote d'Ivoire	CIV	1	1985	50	5		1.245	1206.79			24.6667	31	52.5694						6.225		7.012	11.8591	0.0160538		44.5843							0.0706				318000	613159	60.3637	22.5		10.8	63.7876		0	3.07105	2.00361		10157731	141.483
Cote d'Ivoire	CIV	1	1990	50	6			1080.62	3042.11	3.65	45	51.3333	52.5587	43.7	740	47.7		21.8054			6.358		0.00275233	0.82005	41.434	76.05	66.7			59.5329	-36.1895	0.0877				318000	489406	40.3833		13.3		47.9746	1.34554	0	1.50039	0.100566		12119003	154.075
Cote d'Ivoire	CIV	1	1995	50	7		4.81	988.991	2842.97	5.96667	52.3333	59	49.5923	46.5	710	47.2	60.514	23.3232	16.11	45.4	5.81133	17.0428	0.00243988		39.6477	76.6667	66.9333	0.198117	11.4	169.763	-671.802	0.09		-0.0591651	101.038	318000	932412	65.5878	31.5	14.2667	20.9	59.2722	0.928345	0	2.40697	0.506363	0.0109176	14216228	161.3
Cote d'Ivoire	CIV	1	2000	50	8	10		1028.71	2957.16	6.76667	63	65.3333	46.5209	49	670	46	57.7896	22.1941		54.95	5.37467	11.7268	0.00112334		38.3287	77.5	67.1667	-0.686768	15	167.557	-18.6418			-0.878007	103.989	318000	946172	58.7031		19.8667		60.9765		0.0135218	2.93969	0.47458	-1.32344	16117918	180.966
Cote d'Ivoire	CIV	1	2005	50	9	4.85		938.719	2698.46	5.13333	73.3333	78.3333	47.2553	50.6	750	43.2667	58.7823	24.4999		59.9667	5.00533	8.44163	0.01	0.4	36.6313	78.5667	67.4667	-1.21267	12.9	73.4667	0	0.12	0.6	-1.26027	99.1921	318000			40.1	19.6333	16.7	80.1179	1.56574	0.0480734	7.77517	4.65326	-2.11744	17400244	185.286
Cote d'Ivoire	CIV	1	2010	50	10			935.029	2687.85	3.3	76	62	49.6599	51.9333	750	39.9333	57.3365	20.9541			4.90867	9.59134			36.5257	79.7	67.7333	-1.10424		318.637	-381.191	0.144	0.483	-1.15474	130.076	318000	33363.3	1.75695		19.9333		81.3435	1.66628	0.961585	8.0334	4.13623	-1.41795	18989294	217.801
Croatia	HRV	4	1980	51	4								70.3157								2.00233			7.27145	14.8333							1.7053				55910												4589000
Croatia	HRV	4	1985	51	5								70.8412								1.81667			7.4345	13.3333							1.94687				55910												4701000
Croatia	HRV	4	1990	51	6								72.0668	46.55	8	8.15		52.5715		99.7667	1.59667		0.00137617	7.09697	11.4667	98.4	96.8					2.06747				55910								0	1.83092	1.34787		4.68567e+06	2838.53
Croatia	HRV	4	1995	51	7	23.3		6860.06	12967.1		89.3333	91.3333	72.0844	45.8	13	6.5	12.9822	41.0643		99.8333	1.57333	4.49108	0.0325318	5.94983	11.0333	98.5	96.8	-0.819546				2.09903		0.0683093	592.764	55933.3			1.43333		0.533333	57.3898	9.59977	6.12426e-05	1.87114	0.771069	-0.175959	4.60433e+06	2311.11
Croatia	HRV	4	2000	51	8		0.0966667	8060.2	15235.6		93.3333	93	73.3209	45.1333	11	5.4	13.6368	36.4321	0.126667	99.9	1.41	4.43358	0.0696468	6.02667	9.66667	98.5	96.8	-0.207532	69			2.36967		0.313117	807.635	55910						56.5372	3.4285	0	1.9661	0.646004	0.153445	4.47333e+06	2836.04
Croatia	HRV	4	2005	51	9		0	10122.1	19133		96	95.6667	75.5339	46.2	14	4.4	14.9781	37.3233	0	99.9	1.46667	3.43316	0.008	5.5	9.331	98.5	96.8	0.141974				2.45667	5.46	0.505663	1070.73	55960						61.6509	1.75635	0	1.98028	0.589689	0.53825	4.44033e+06	3479.08
Croatia	HRV	4	2010	51	10			10557.5	19956.1		96.3333	95.6667	76.4732	45.5333	15	3.4	14.2781	31.8394		99.9333	1.53667	3.70166	0.009392	5.66667	9.83333	98.5	96.8	-0.0398661				2.7785	5.657	0.60123	1439.13	55960						54.5621	1.77956	0	1.5334	0.477573	0.588502	4375827	3808.63
Cuba	CUB	3	1980	52	4			2844.2			67.5	48.5	73.8176								1.90733		1.16579		16.3097				60			1.3879				107400						56.8651		0.301092	1.1539	0.327319		9832477	889.761
Cuba	CUB	3	1985	52	5			3834.48			92	82.3333	74.5194								1.835		0.547971		17.182							1.8861				107400						61.5362		0.0492615	0.838068	0.494398		10103096	1064.39
Cuba	CUB	3	1990	52	6			3545.77	12761.5	0.1	95.6667	97	74.656	35.2	63	6.7		48.3202			1.75067		0.157342	5.4212	16.77							3.6414				107400				7.8		34.5746	6.48243	0.675523	1.30707	0.277725		10596523	1148.3
Cuba	CUB	3	1995	52	7			2489.6	9267.08	0.1	96	99	75.4189	36.9	60	5.4	9.63885	52.1829			1.617			5.13	14.479	89.6	75.6	0.456694				5.18		-0.894204	120.417	107400				19.6667		15.8333		0.152419	1.19058	0.524381	0.162334	10930531	927.194
Cuba	CUB	3	2000	52	8	41.2		2972.33	11064	0.1	96	95.3333	76.6641	37.7333	63	4.1	9.18048	43.0327		99.9	1.62433	0.233911			13.0383	90.6667	77.3	0.512456	73.3			5.897		-0.234195	149.524	107400			7	5.06667	3.4	20.8354		0.309413	1.83594	1.15068	0.149608	11138487	1124.09
Cuba	CUB	3	2005	52	9	26.4		3802.31	14153.4	0.1	88.6667	97.6667	77.7074	38.7333	67	3.23333	8.87973	39.185		99.9	1.569	0.133378		4.9	11.4347	92.1	81.4333	0.257405	72.6					-0.483844	241.612	106427				5		23.5453	3.50612	1.81061	4.59228	2.17902	0.395743	11288847	1182.6
Cuba	CUB	3	2010	52	10	48.6		4919.89	18313.4	0.2	96	99	78.7152	43.0667	80	3.2	4.66625	36.5744		99.9	1.46867			5.63333	9.924	93.5	85.6	0.371806	76.6333			6.723	9.053	-0.394324	450.636	106440				5		25.2503	3.33219	1.83887	4.52596	2.24223	0.320237	11282216	1316.7
Curacao	CUW	7	1980	53	4																															444
Curacao	CUW	7	1985	53	5																															444
Curacao	CUW	7	1990	53	6																															444
Curacao	CUW	7	1995	53	7																															444
Curacao	CUW	7	2000	53	8																															444												134064
Curacao	CUW	7	2005	53	9								74.7098								2.1				13.6											444												136763
Curacao	CUW	7	2010	53	10								76.8146								2.13333				13.2333											444												148604
Cyprus	CYP	4	1980	54	4			10221.6			45	28.5	74.7553								2.35567	1.10417		5.68655	19.8623							0.9445				9240						92.3484		0.0526343	0.197039	0		684864	1403.51
Cyprus	CYP	4	1985	54	5			12689.2			60.6667	42.6667	75.6817								2.45567	0.939567	0.0508372		20.313							1.393				9240						70.554		0.0160468	0.10906	0		704583	1774.39
Cyprus	CYP	4	1990	54	6			16253.1	22697.9	0.1	93.3333	77	76.5131	41.35	18	5.65		72.127			2.40733	0.606111	0.080735	5.0864	19.0293	100	100					1.7606				9240						64.1046	6.66896	0.0130528	0.0544247	0		766932	2402.23
Cyprus	CYP	4	1995	54	7			18238.2	25129.8	0.1	96.3333	85	77.2738	42.4	18	4.7	64.067	67.3165			2.12167	0.702649	0.0984087		16.4277	100	100	1.80184				2.55		1.23013	768.91	9240						54.7653	4.01566	0.00508941	0.0219426	0	0.302399	855267	2886.57
Cyprus	CYP	4	2000	54	8			20829.5	28700.3	0.1	97	86.3333	77.9705	48.5333	16	3.36667	55.2015	61.7284			1.71767	0.797093	0.089118		13.2767	100	100	1.22571				2.551		1.07147	1102.96	9240						49.7725	3.12698	0.0230717	0.0296225	0	0.42773	943420	3334.72
Cyprus	CYP	4	2005	54	9			22484.3	30980.5	0.1	97.6667	86.3333	78.6022	54.0667	13	2.43333	46.7176	54.6678			1.53067	1.14388	0.0206667	3.7575	11.958	100	100	0.958984				2.3	3.98	1.22422	1581.99	9240						43.7861	2.16365	0.00396564	0.00532996	0	0.443813	1032240	4077.58
Cyprus	CYP	4	2010	54	10			23173.5	31930	0.1	99	87	79.3119	56.5667	10	1.96667	49.0225	44.6741			1.47767	1.6446	0.0386284	3.51	11.6623	100	100	0.941645				2.5195	4.461	1.50798	2239.83	9240						41.3202	1.99907	0.00698999	0.00836699	0	0.474254	1.10358e+06	4500.9
Czech Republic	CZE	4	1980	55	4								70.5833								2.11667			11.3	15.2							2.26667				77270												10299042	4539.08
Czech Republic	CZE	4	1985	55	5								70.9604								1.94667			11.4	13.1							2.56667				77270												10336519	5120.27
Czech Republic	CZE	4	1990	55	6			9219.43	17312.2	0.1			71.6526	51.9	15	9.45		42.6699		100	1.87667			11.2	12.5	99.8	99.6		78			2.7				77270			3.1		0.9			0.0151261	0.171937	0.0219627		10334334	5477.88
Czech Republic	CZE	4	1995	55	7		0.13	9370.12	17595.2	0.1	97	96.6667	73.2541	52.1667	9	6.26667	9.22187	42.6594	0.18	100	1.3	3.90839	0.0146393	10.2	9.46667	99.8	99.6	0.645792				2.96667		0.620143	904.805	77270						76.5495	1.87215	0	0.756743	0.0251315	1.04467	10325360	5462.34
Czech Republic	CZE	4	2000	55	8			10352	19439.1	0.1	98	97	74.9366	51.7333	7	3.83333	9.81131	37.6795		99.9	1.14333	2.32988	0.0299556	8.8	8.83333	99.8	99.6	0.078641				3.3		0.622767	998.617	77270			2.6		2.1	100.166	1.91496	0	0.826041	0.0382951	0.256618	10251843	5696.61
Czech Republic	CZE	4	2005	55	9		0.01	12760.3	23961.4	0.1	97.6667	97	76.0569	50.5667	7	3.03333	10.7809	34.855	0.025	99.9	1.28667	1.43917	0.219	8.4	9.96667	99.8	99.6	0.383164				3.58	8.93	0.982499	1473.37	77256.7						122.527	1.77282	0	0.535555	0.0713106	0.847804	10215741	6372.12
Czech Republic	CZE	4	2010	55	10		0.0533333	14151.2	26573.1	0.1	99	98	77.4585	49.3667	5	2.4	14.6782	30.4605	0.0533333	99.9	1.48333	1.38883	0.0272671	6.97	10.9667	99.8	99.6	0.29475				3.666	8.6075	0.911847	1964.42	77243.3						129.06	1.26077	0	0.652163	0.0422515	0.978305	10471478	6258.77
Denmark	DNK	7	1980	56	4			29755.3			88		74.1838								1.53	5.48966	0.830342	8.03333	11.0667							1.8				42380						51.8012		0.00179779	0.373171	0.181397		5.12047e+06	4577.04
Denmark	DNK	7	1985	56	5			34223.5			88.3333		74.5232								1.44333	4.47166	0.0963231	7	10.4667							2.3				42380						55.1135		0	0.874985	0.593295		5.11528e+06	5316.44
Denmark	DNK	7	1990	56	6			36397.2	32886.4	0.1	89.6667	83.3333	74.921	61.65	9	4.4		47.8304			1.65667	3.65403	0.206884	5.6	12.2667	100	100					2.46667				42390						52.2287	1.96318	0.0115857	0.788578	0.553213		5.14261e+06	6005.37
Denmark	DNK	7	1995	56	7		5.13	40157.1	36050.2	0.1	85.3333	87	75.3931	58	16	3.76667	16.2647	39.8259	3.33		1.78667	2.9273	0.117928	4.86667	13.2	100	100	2.3697				2.6		1.91298	1924.08	42430						52.3688	1.71892	0	0.806187	0.54427	1.36183	5234209	6536.92
Denmark	DNK	7	2000	56	8		4.8	44925.5	40330.9	0.1	97.6667	95	76.5756	59.9333	9	3.43333	14.559	32.9033	3.12		1.74667	2.55552	0.110087	4.26667	12.4	100	100	2.51542				2.8		2.00148	2536.29	42430						58.7266	1.55639	0	1.87156	1.34464	1.42963	5340066	6493.7
Denmark	DNK	7	2005	56	9		7.36	47695.2	42817.4	0.1	93.6667	93.6667	77.8106	60.8	8	3.1	14.035	29.4622	4.72		1.81	2.6891	0.143333	3.8225	11.9667	100	100	2.45693				3.3765	9.908	2.24582	3317.99	42430						62.2033	1.40955	0.00277688	3.07829	2.22698	1.04057	5420409	6699.77
Denmark	DNK	7	2010	56	10		17.8	46250.6	41520.5	0.2	90	85.3333	79.1659	60	9	2.7	13.0614	25.4134	11.37		1.82	2.75722	0.0663499	3.5	11.1333	100	100	2.46175				3.424	16.093	2.14465	4453.77	42430						59.153	1.39655	0.00309799	2.14568	1.74753	1.03524	5.54712e+06	6223.01
Djibouti	DJI	2	1980	57	4								53.6212								6.44533		0.027609	3.6105	40.8507							0.2237				23180												356922
Djibouti	DJI	2	1985	57	5						22.3333	22	55.4627								6.22067	5.00129	0.00722423		40.1247							0.2385				23180	177.5	0.415562				63.0518		0	0.537962			427133
Djibouti	DJI	2	1990	57	6			1193.9	2930.48	0.15	71.6667	71	56.651	27.55	400	43.35		55.4212			6.07633	5.58917	0.00137617	2.5397	40.3217	76.65	60.3			2.68352	-11.7791	0.1625				23180	5287.5	8.9993	28	70.2	20.2	52.4209	7.11578	0	1.04215			587546
Djibouti	DJI	2	1995	57	7			941.885	2311.91	0.733333	41	41.3333	57.0452	29.4	390	41.6	44.6542	38.6054			5.34933		0.00365983		35.7737	77.6667	60.6	-0.472677		3.50123	0	0.1655		-0.935767	59.7099	23180	6075.67	9.14696	31.7	60.7333	16	40.4557	5.71991	0	1.71846		-0.477268	664228
Djibouti	DJI	2	2000	57	8			851.593	2090.28	2.16667	40.6667	40.6667	57.0267	31.4	360	39.4667	31.7097	40.164			4.47633		0.00112334	1.6	30.2893	82.3333	62.1	-0.948294		1.02224	0	0.133		-1.10048	90.3369	23180	5039.67	6.97284		49.0667		41.4355	4.75548	0	0.646745		-0.394232	722757
Djibouti	DJI	2	2005	57	9	1		917.48	2252	2.4	69	64	58.003	33.3	310	36.4	31.8958	41.9569		92.9	3.992		0.006		29.0023	87.0667	63.6333	-0.60392	17.8	0.06	-0.883333	0.196667	0.494	-0.779316	128.634	23180	777	1.00047	32.6	36.8667	29.6	46.8294	6.12565	0	1.24108		-0.44056	776635
Djibouti	DJI	2	2010	57	10			1089.4	2673.99	1.4	88	84.3333	60.2905	35.5667	250	33.0667	37.6041	42.0961			3.60433	0.00955085		1.4	28.3663	91.5667	65.2	-0.30399		0.0545342	0	0.229	0.8	-0.953664	204.359	23180	1848	2.21534		22.5		44.4668		0	1.73331		0.314802	834182
Dominica	DMA	3	1980	58	4			2373.07			80											0.089058			22.7667				62.3							750						91.2371		0	0.555285			75204
Dominica	DMA	3	1985	58	5			3168.17			89.3333	91.6667										0.308059			20.8							0.3386				750						88.6722		0	0.140334			73626.7
Dominica	DMA	3	1990	58	6			4166.48	6679.21		94	91.3333				11.8		16.2681				0.858546		3	23						-1.49635	0.4939				750				5		98.0032		0	0.0876134			71006.3
Dominica	DMA	3	1995	58	7			4557.67	7166.26		99	99				11.7	27.4545	17.6114		100		0.264377		3.125	20.35	94.5	91.8	0.901485			0	0.4815		0.646414	390.314	750				5.03333		71.6024		0	0.102196		0.646916	71295
Dominica	DMA	3	2000	58	8			4924.9	7743.67		99	99				10.9	27.386	16.3317		99.9667		0.3672		3.65		94.5	91.8	0.270417			0	1.59	5.615	0.389616	400.75	750	0	0		5		62.5527		0	0.044757		0.41334	69747
Dominica	DMA	3	2005	58	9			5304.28	8340.19		97.3333	98				9.9	29.5464	16.9472		99.5		0.067201		3.9	14.9	94.4	91.8	0.654121		0.99	-0.024			0.344355	450.075	750				5		54.1923		0	0.0668027		0.946875	70519
Dominica	DMA	3	2010	58	10			6334.25	9959.66		98.3333	99				8.8	26.3042	15.2736				0.0160952		3.8	13.11			0.738256			0			0.62224	698.139	750				5		52.4613		0	0.090951		0.973258	71188
Dominican Republic	DOM	3	1980	59	4			2128.75			31.5	24	63.0408								4.42533	0.164689	0.0144947		34.2763				42							48320						44.2401		2.32057	2.55175	0		5.82643e+06	450.241
Dominican Republic	DOM	3	1985	59	5		5.96	2154.19			51	48	65.282						12.4	89.7	3.87967	0.353111	0.0149836		32.212				50			0.5644				48320	1515.33	0.232274	22.2		9.3	47.3586		0.912662	1.05033	0		6523909	464.47
Dominican Republic	DOM	3	1990	59	6		2.92	2237.85	4742.93	0.45	66	69	67.9351	44.15	240	27.9		34.7016	9.27	92.4	3.46667			1.8813	29.8727	88.65	77.2		56.4		-4.6652	1.49				48320	366.5	0.0505831	21.2	32.5	8.4	70.4578	0.608202	2.51704	2.64984	0		7245509	370.235
Dominican Republic	DOM	3	1995	59	7		1.72	2580.14	5623.77	1.16667	72.6667	77.6667	69.7067	44.8333	180	24.6333	58.3172	39.0699	3.93	95.5	3.13133	0.356193	0.00487977	1.5	27.185	87.2667	77.2	-0.097661	63.7		-91.8263	1.5		-0.36609	204.129	48320	1630.67	0.204422	13.9	25.0667	4.7	55.4111	0.633747	0.74625	0.846907	0	-0.138924	7976965	546.368
Dominican Republic	DOM	3	2000	59	8		1.35	3257.51	7100.2	1.5	77.6667	85	70.6374	46.4667	120	21.6333	47.9641	37.7636	3.57	96.8	2.89367	1.64352	0.00711446		24.9963	85.7667	77.2	-0.623077	66.95		-0.37819	1.876	1.838	-0.3349	310.125	48320	1776	0.204997	8	22.7667	3.5	60.1897	1.03588	0.46015	0.502574	0	-0.0129936	8663533	802.243
Dominican Republic	DOM	3	2005	59	9	4.1	1.72333	3659.44	7976.26	1.1	85.6667	79.6667	71.6919	49.0333	130	19.3333	47.2852	32.3539	5.03333	95.9	2.75033	0.419961	0.0185	2	23.593	84	77.2	-0.555427	61.3	0.75	0			-0.588763	331.748	48320	2262	0.242098	10.5	20.8	4.6	53.9137	0.74893	2.04319	2.11588	0	-0.217439	9343340	793.645
Dominican Republic	DOM	3	2010	59	10		0.63	4732.05	10314.2	0.833333	84.6667	79	72.7921	50.9667	130	17.3	39.8065	32.4911	2.52		2.58433	0.907944	0.0221166	1.43333	21.9057	81.8333	77.2	-0.764889		3.63561	-0.145727	1.49	1.33	-0.618907	497.094	48320	1828.67	0.182571		15.8667		42.9556	0.671699	0.365923	0.473088	0	-0.0300122	10016220	845.475
Ecuador	ECU	3	1980	60	4			2638.25			18	27.5	62.9283								4.745	1.30147	0.337521	1.9072	34.736				33.6							276840						24.713		0.00731946	15.983	14.4757		7.91018e+06	360.642
Ecuador	ECU	3	1985	60	5			2609.72			44.3333	51.6667	66.0572								4.218	0.877974	0.223148		32.3743							1.2443				276840	66339.3	7.40069	40.2		14.5	26.0974		0.123521	13.0376	11.5598		8963935	413.79
Ecuador	ECU	3	1990	60	6			2653.57	7416.14	0.15	60.6667	57	68.8339	39.7	160	20.95		42.3265			3.765	1.54424	0.0743129	1.6441	29.985	74.2	61.7		52.9		-44.5355	1.5332				276840	65535	6.47343		26.4		30.4105	1.30609	0.0280827	13.8505	11.4064		10123696	483.614
Ecuador	ECU	3	1995	60	7		6.23	2738.03	7596.78	0.333333	83	81	71.2252	44.5667	130	17.7	31.2923	41.1579	10.415	98.7	3.33733	2.96641	0.0211457	1.55	27.2417	76.8	64.5	-0.905057	56.8	4.2637	-484.951	1.3275		-0.632961	189.093	276840	20005.3	1.76786		20.0333		34.9932	1.62965	0.000776045	11.1627	8.41077	-0.868883	11316135	578.428
Ecuador	ECU	3	2000	60	8	34.8	7.745	2638.61	7320.93	0.4	86	99	73.3427	51.8667	120	14.7	55.5645	40.5352	14.395	99.1	3.06867	4.92268	0.01685		25.318	79.6333	67.6333	-1.00937	65.8		-944.449	1.4385	1.66	-0.803997	215.109	248360	100350	8.00647		20.1		42.0793	1.50964	8.34161e-05	14.188	13.4983	-0.687406	12533650	646.269
Ecuador	ECU	3	2005	60	9	40	3.73	3005.57	8339.08	0.4	94	96.3333	74.6254	56.4667	98	12.8	65.9615	37.7292	7.24333	98.2	2.85333	4.55598	0.0266667		23.585	82.5	70.7667	-0.741506	72.7	7.56	-0.267333			-0.913829	459.259	248360	18547.7	1.34632	29	21.9333	6.2	48.6212	2.08952	0.0402135	22.2877	21.4468	-0.831125	13776575	778.809
Ecuador	ECU	3	2010	60	10		2.23667	3303.2	9164.86	0.4	99	95.3333	75.6545	53.5667	90	11.3	55.0159	32.3989	4.27		2.65567	4.18197	0.0711974	1.56667	21.7967	85.2667	73.9	-0.84722			-0.00181781	1.687	1.983	-0.693747	631.464	248360	2403.33	0.160208		19.0333		54.4755	3.13853	0.0759028	18.8848	17.9031	-0.672946	15001326	1131.1
Egypt, Arab Rep.	EGY	2	1980	61	4			635.154			57	41	58.3125								5.36467	18.2141	1.93746	2.04925	37.635				31.4			1.2146				995450						39.1202		0.0646509	34.8658	32.8706		44942992	368.675
Egypt, Arab Rep.	EGY	2	1985	61	5			790.168			77.6667	66.3333	61.7779								5.03833	15.0161	2.13891	2.0857	35.649				30.3			1.3036				995450	109.667	0.00217763				42.7769		0.0401121	20.543	18.7562		50360660	524.84
Egypt, Arab Rep.	EGY	2	1990	61	6		0.6	866.762	5999.95	0.1	84.3333	87	64.5417	23.85	120	31.7		157.635	5.98	36.5	4.35033	7.83852	0.815149	2.03833	31.081	93.1	90.45		47.6	863.879	-6501.82	0.7595				995450	49.5	0.000879055	34.9	5	10.5	39.9678	5.1801	0.044219	15.7262	13.6784		56310484	674.171
Egypt, Arab Rep.	EGY	2	1995	61	7		0.34	958.269	6565.17	0.1	87	90	66.7565	20.9	96	26.7333	51.1156	159.575	4.96	46.3	3.665	6.11974	1.90311	2.1	26.6257	94.5	92.3667	-0.066237	47.9	320.475	-52.9203	1.93		-0.206273	118.832	995450	291.333	0.00476232	34.9	5	10.8	25.3942	3.93074	0.018722	10.301	8.04617	-0.577243	61174616	773.155
Egypt, Arab Rep.	EGY	2	2000	61	8		0.32	1133.7	7767.04	0.1	98	97	68.5743	19.3333	75	20.7333	58.022	153.353	3.5	60.9	3.30667	6.04936	0.807679		24.7843	96.1	94.5	-0.391067	56.1	247.643	-9.55884	2.118		-0.156546	201.921	995450	29.6667	0.000448502	24.6	5	4.3	20.0382	3.35987	0.0328195	7.4357	5.23855	-0.00977584	66146188	1022.51
Egypt, Arab Rep.	EGY	2	2005	61	9	38.3	0.43	1259.47	8628.76	0.1	97.6667	97.6667	69.4363	20.0333	62	15.5333	58.6465	139.377	3.83	74.2	3.05467	3.66822	0.695667	2.151	24.4007	97.7	96.6667	-0.574351	59.2	151.053	0	2.43	3.35	-0.368686	236.019	995450	0	0	23.8	5	5.4	37.6244	2.87331	0.0732897	22.4324	11.2976	-0.76449	71786576	1327.47
Egypt, Arab Rep.	EGY	2	2010	61	10			1533.66	10507.2	0.1	96.6667	95.6667	70.4525	23.2333	50	12.5333	58.1473	125.009			2.88233	2.65446	0.448392	1.7	24.0547	99.2	98.6667	-0.541141		96.5255	0	2.83	3.52	-0.398642	298.447	995450	0	0		5		36.7121	1.99696	0.189073	12.7909	7.68817	-0.991117	78081064	1673.83
El Salvador	SLV	3	1980	62	4			2188.71			43	44.5	56.8237								5.13567	10.9686	0.0158752		37.937							0.35605				20720						57.0714		0.0496442	3.00769	0		4.65918e+06	270.165
El Salvador	SLV	3	1985	62	5			1748.48			45.3333	54.3333	59.8515							85.4	4.487	1.74111	0.0593992		34.466				47.3			0.3517				20720	45100	9.01345				44.7415		0.00147739	1.56411	0		5.00363e+06	290.591
El Salvador	SLV	3	1990	62	6		9.315	1807.99	4499.32	0.2	68.3333	75	65.8202	40.65	110	18.2		60.4736	13.915		3.95333	0.857015	0.0288995	1.4711	31.766	75.2	59.45				0	0.84				20720	7601	1.42173		15.3		37.9731	4.40592	0	1.5682	0		5346299	345.965
El Salvador	SLV	3	1995	62	7		4.52	2246.07	5510.8	0.366667	95	89	68.7491	42.7333	96	15.1	58.0835	64.5616	8.635		3.525	0.981378	0.00609971	1.65	29.1817	79.3667	64.4	-0.900337		5.17256	0	0.91		-0.723931	269.921	20720	4017.67	0.699434		14.7333		49.3212	1.74062	0	1.4381	0	-0.299531	5.74417e+06	488.22
El Salvador	SLV	3	2000	62	8		7.96333	2551.04	6259.05	0.566667	95	95.3333	69.5672	44.7667	80	11.8333	50.7234	61.2022	11.8233		2.93567	0.364422			24.645	83.6	69.9	-0.504209		4.48211	-6.57788	1.211		-0.535354	371.578	20720	781.667	0.131204		10.8		56.7252	1.32841	0	1.00054	0	0.26568	5957634	602.971
El Salvador	SLV	3	2005	62	9		2.36	2818.83	6916.08	0.6	91.6667	96.6667	70.5482	44.6667	72	9.2	41.0403	56.1745	5.4		2.43833	0.378119		0.9	21.0637	86.9333	75.4	-0.332429			0	1.5		-0.260209	400.895	20720	74.6667	0.0122945		10.6		60.4657	1.00574	0	1.08163	0	-0.0823071	6.07318e+06	751.998
El Salvador	SLV	3	2010	62	10		1.09667	2957.5	7256.32	0.5	89.6667	90.6667	71.6353	47.0333	71	7.2	33.4683	47.8255	3.61		2.26333	0.684391		1.03333	20.4277	89.8333	80.6333	-0.213603		4.23094	0	1.596	0.405	-0.041299	455.119	20720	12.3333	0.00198307		11.6333		60.1577	1.06738	0	1.60361	0	0.0505782	6219307	841.599
Equatorial Guinea	GNQ	1	1980	63	4			455.921					42.9124								5.729	16.2086	0.00207068		36.7107											28050						91.2191		0	23.0647			222802
Equatorial Guinea	GNQ	1	1985	63	5			398.171			3	14	44.7732								5.84667				45.2323											28050	19036	61.0877				79.6686		0	19.7018			311617
Equatorial Guinea	GNQ	1	1990	63	6			354.291	1027.42		67.3333	63.6667	46.5447	80.3	1600	47.8		29.8976			5.89933				46.833							0.2813				28050	24075	64.3359				132.683		0	18.5505	0		374208
Equatorial Guinea	GNQ	1	1995	63	7			706.514	2098.66		78.6667	80.6667	47.6042	80.4667	1300	45.1	45.2827	21.8349		5	5.89533				43.191	50.9	41.6	-1.25418				0.227		-1.06626	113.889	28050	13678.5	30.9533				167.671	2.39542	0	50.6586	31.1294	-0.237622	441907
Equatorial Guinea	GNQ	1	2000	63	8	24		4565.04	13560.2		34	51	47.7797	80.3	790	41.8667	26.9378	23.9153		64.6	5.77133		0.00617835	1.1	39.7017	50.9	41.6	-1.53103	10.1					-1.51201	180.957	28050			42.6		15.7	168.317		0.00318631	94.8093	89.7294	-0.177712	518313
Equatorial Guinea	GNQ	1	2005	63	9			11159.4	33148.3		39	51	48.8944	80.3	480	38.6	36.1271	24.1432			5.51633		0.01	2.2	37.932	50.9	41.6	-1.6155				0.302	0.535	-1.50501	456.732	28050			35		10.6	125.549		0.00059376	85.167	84.5205	-0.142825	603716
Equatorial Guinea	GNQ	1	2010	63	10			11837.9	35163.7		40	51	51.5278	80.4667	330	35.2	33.5507	22.7032			5.13833		0.04696	2.01154	36.627			-1.49447						-1.68185	1400.49	28050	30154.3	43.3042				137.343	3.96494	0	53.0405	52.4999	0.245744	696338
Eritrea	ERI	1	1980	64	4								43.3283								6.62667				46.231											101000												2.41508e+06
Eritrea	ERI	1	1985	64	5								45.0356								6.572				45.8177											101000												2.83398e+06
Eritrea	ERI	1	1990	64	6					0.6			48.2508	75.65	1700	35.3		45.381			6.48633				44.5507	42.65	38.9									101000												3.26463e+06
Eritrea	ERI	1	1995	64	7			248.946	1465.22	1.76667	57.6667	58.3333	52.3948	72.4333	1000	30.9333	57.4144	76.8746		20.6	6.29067		0.0280587		41.609	45.8667	42.2	0.443431	8	0	0	0.03		-1.19946	20.5681	101000	105546	30.9	44.4	73	38.3	97.9771	18.7342	0	6.666	0	-1.11378	3.41571e+06	44.6585
Eritrea	ERI	1	2000	64	8			255.223	1502.16	2.13333	86.6667	82.6667	56.0094	74.6667	670	26.2333	59.801	67.7203			5.93833	14.9294	0.0393168		39.8533	53.6667	50.2667	0.61467			0			-1.0161	22.6159	101000	91977.7	23.3124		76.3667		69.2472	31.4699	0.0171618	4.44958	0	-0.968782	3945447	45.7776
Eritrea	ERI	1	2005	64	9			223.953	1318.12	1.3	96	95.3333	58.6281	78.0667	530	22.4	57.9115	82.3617			5.47733		0.089	1.15	39.937	59.9667	56.7	-0.203497			0	0.05	0.583	-1.10214	16.3467	101000	6577.67	1.35579		75.2333		43.9409		0.0162945	2.61683	0	-0.761117	4.85154e+06	48.7672
Eritrea	ERI	1	2010	64	10			187.879	1105.8	0.766667	92.6667	99	61.1865	79.6333	450	19.1667	53.1956	74.6827			4.96867			0.7	38.4443			-0.490326			0			-1.39051	15.3596	101000	27529.7	4.7928		66.4667		38.3323		6.18986	9.08638	0	-0.767178	5.74397e+06	47.6231
Estonia	EST	4	1980	65	4								68.946								2.03			12.1851	15.1							2.938				42390												1.47774e+06
Estonia	EST	4	1985	65	5								69.5813								2.16			12.2698	15.7333							3.3791				42390												1529196
Estonia	EST	4	1990	65	6					0.1			69.6293	62.2	48	11.95		29.0258		99	2.02333			11.6102	14.0333	99.2	97.7					3.5098				42390												1.56621e+06	5836.65
Estonia	EST	4	1995	65	7		0.07	4979.93	10120.8	0.1	82	81	67.8854	54.5333	46	8.56667	10.8636	36.1434	0.35	99.4667	1.39	8.84082	0.0134194	8.27043	9.5	99.2	97.7	-0.0596706	70.3			3.17967		0.572521	424.329	42390						95.6606	0.958635	0	4.04704	0	0.675827	1.43825e+06	4425.41
Estonia	EST	4	2000	65	8		0.14	7026.76	14280.6	0.466667	92.6667	93.3333	70.2463	51.9	26	5.33333	17.8762	28.4241	0.665	99.6667	1.33667	9.72202	0.0157267	7.14333	9.23333	99.1333	97.7	0.649378				3.61367		0.723785	504.369	42390						143.182	1.39199	0	5.33716	0	0.787323	1.38857e+06	4575.39
Estonia	EST	4	2005	65	9		0.76	10335.6	21005.3	1	95	96	72.3898	53.6667	24	3.3	22.3742	22.7041	0.84	99.8	1.52333	5.98713	0.0126667	5.7	10.6667	99.1	97.7	0.951682				3.33	6.98	1.0351	838.707	42390						128.489	1.83063	0	1.6376	0	0.650514	1.35471e+06	5610.17
Estonia	EST	4	2010	65	10		0.95	10686.9	21719.1	1.2	94	94.6667	75.4943	56.3	6	2.13333	19.2297	17.0977	0.963333		1.66333	4.53052	0.0169662	5.34333	11.5333	99.1	97.6	0.900901				3.302	6.512	1.07822	1294.75	42390						125.549	1.90257	0	2.31236	0	0.568226	1331143	6265.56
Ethiopia	ETH	1	1980	66	4			155.368			3	3.5	43.7666								7.31567		0.583931	0.2955	48.9767							0.0113				1101000						15.5616		0.0365437	10.2626	0		35302060	18.0512
Ethiopia	ETH	1	1985	66	5			139.361			5.66667	10	44.609								7.43		0.60416		48.9353							0.0127				1101000	80580.5	1.97547				15.8164		0.0323113	7.84988	0		40790588	20.3309
Ethiopia	ETH	1	1990	66	6			136.847	607.565	1.2	32	26	46.939	72.2	1400	54.3		74.8338			7.24567		0.0596338	0.2415	47.4983	13.3	3.5		4.8	0.472483	-33.3674					1101000						9.67859	5.35111	0.0188545	11.2767	0		48073988	21.0144
Ethiopia	ETH	1	1995	66	7		22.88	127.805	579.132	3.16667	56.3333	48.6667	49.2675	71.8333	1200	50.3333	48.9451	68.5657	42.98		6.992	13.3661			46.1867	19.4667	9.26667	-1.15256		23.2968	-82.1847	0.02675		-1.28224	11.9982	1000000	416496	7.3053		67.6667		21.0504	1.69652	0.0371896	24.6877	0	-1.0974	57012864	24.0964
Ethiopia	ETH	1	2000	66	8	55	15.74	135.985	616.198	4.03333	29.6667	36	52.263	72.6667	990	45.5	37.9453	71.7501	37.32	5.6	6.52267	19.7594	0.167377		43.561	29	18.9	-0.489825	8.1	7.43648	-1627.54	0.023		-0.913588	20.2687	1000000	474559	7.18521	57.4	55.8	42	25.3825	6.98142	0	17.2578	0	-1.00675	66046652	24.1807
Ethiopia	ETH	1	2005	66	9	49	9.6	159.723	723.762	2.6	43.3333	39.6667	56.5828	78.0667	740	38.6	34.1442	78.2539	28.85	5.7	5.69433	14.9172	0.24	0.2	38.7687	38.4	28.5667	-0.702619	14.7	1584.2	-2049.8			-0.730345	26.093	1000000	521875	6.85103	50.7	46.8333	34.6	39.4782	2.75248	0.159183	19.6198	0	-1.54367	76174680	34.013
Ethiopia	ETH	1	2010	66	10	52	10.39	233.895	1059.86	1.5	61.3333	63.6667	61.4403	78.2333	500	30.7	37.7965	87.4568	27.58	10	4.90467	9.85309	0.0590787	6.3	34.7117	47.7667	38.2	-0.699121	28.6	6.58046	-2.76216	0.0235	0.2445	-0.456324	43.0878	1000000	1.22494e+06	14.0622	44.2	39.5	29.2	34.63	1.15721	0.756562	18.0495	0	-1.57734	87108792	48.5912
Faeroe Islands	FRO	7	1980	67	4																	4.15785														1396												43012.3
Faeroe Islands	FRO	7	1985	67	5								75.7707									4.14405														1396												45860
Faeroe Islands	FRO	7	1990	67	6								76.6293					36.6946				1.30585														1396												47877.3
Faeroe Islands	FRO	7	1995	67	7								77.8179					34.8741				1.56634														1396												44255.3
Faeroe Islands	FRO	7	2000	67	8								78.8171					31.1276				1.63378														1396						88.6392		0	0			46471.3
Faeroe Islands	FRO	7	2005	67	9			35211.6					79.5724					26.5696				1.9445														1396						74.8487		0	0			49117.7
Faeroe Islands	FRO	7	2010	67	10								81.2878					21.7613				1.65746			11.9											1396						70.2951		0	0			49577.3
Fiji	FJI	6	1980	68	4			2977.89			69	36	63.0076								3.904	1.6755		2.78	33.6593							0.4479				18270						82.0271		0.703671	1.57835			635920
Fiji	FJI	6	1985	68	5			2686.94			72.3333	46.6667	64.3763								3.63	2.90207			31.4443											18270						63.9243		1.02848	1.67854			710183
Fiji	FJI	6	1990	68	6			2820.41	5960.25	0.1	98	80.6667	65.5693	29.9	89	12.35		34.6635			3.39967	3.2552	0.00137617		28.915	85.45	79.3				0	0.3581				18270				6.6		88.0313	2.36181	1.57067	2.53251			729301
Fiji	FJI	6	1995	68	7	47		3121.72	6526.31	0.1	96.6667	94.6667	66.6376	37.6	79	11.2667	12.731	35.3199			3.275	3.37821	0.0109795		26.997	88.2333	82.1667	0.443431			0	0.3763		-0.144676	97.7475	18270				6.13333		78.5459	1.71626	1.04411	2.33973		0.753043	775299
Fiji	FJI	6	2000	68	8			3329.28	6960.22	0.1	90	81	67.6047	38.5	72	10.5667	11.9749	31.5873		99	3.08933	2.58857		2.6	24.8147	91.2	85.7667	0.0374245	44		0	0.337		-0.541368	119.885	18270				5.03333		82.5298	1.70168	0.611146	1.5399		0.214591	811068
Fiji	FJI	6	2005	68	9	39.8		3666.56	7665.35	0.1	96.3333	90	68.4918	38.0667	69	10.1	12.7162	29.4159			2.861	3.48049		2.095	23.21	94.0333	89.3667	-0.31815			0			-0.223591	160.011	18270			7.5	5	5.3	78.566	1.6307	0.806884	1.40132		0.25219	823180
Fiji	FJI	6	2010	68	10		1.14	3544.97	7411.15	0.1	99	94	69.3824	37.4333	62	10.3333	21.4331	26.7364	5.98	99.7	2.67067	4.16441		2	21.551	96.2667	92.2	-0.677477	31.77		-1.24489	0.426	2.242	-0.782351	189.662	18270				5		79.7401	1.59098	1.48495	2.35304		-0.154189	860320
Finland	FIN	7	1980	69	4			21415.5			92	70	73.4473								1.63667	17.9691	0.347184	15.6	13.2											304590						54.0014		0.110258	5.11484	0		4.7814e+06	8240.01
Finland	FIN	7	1985	69	5			24195.4			96	85	74.434								1.64333	12.2726	0.238667	14	12.8667											304590						47.4549		0.0304814	2.97531	0		4900721	10304.7
Finland	FIN	7	1990	69	6		0	27506.7	26969.1		91.6667	96.3333	74.9443	58.15	6	3.8		27.728	0.12		1.76	9.90166	0.108258	11.85	12.9667	100	100		77.4			2				304590						38.4227	1.60368	0.056453	1.61045	0		4.98818e+06	12330.4
Finland	FIN	7	1995	69	7		0	26604.6	26371.8		99	98.3333	76.4995	54.9	5	3.03333	22.6542	23.4491	0		1.80667	8.23003	0.388348	9.5	12.3	100	100	2.36434				2.23333		1.84483	1512.32	304590						54.2234	1.59351	0.0132414	1.7011	0	1.33441	5.1069e+06	13638.9
Finland	FIN	7	2000	69	8		0	32906.4	32618.4		98.6667	96	77.5743	56.5	7	2.46667	22.1585	20.7812	0		1.73	6.25148	0.468431	7.55	10.9667	100	100	2.58562				2.56667		2.13405	1857.06	304590						61.3546	1.2449	0.0137075	1.76382	0	1.63041	5.17656e+06	15363
Finland	FIN	7	2005	69	9		0	37506.7	37178.4		97.3333	97	78.9155	56.8	9	2.13333	19.8815	19.0518	0		1.81333	5.58283	0.102667	7	11.0667	100	100	2.47635				3.3	8.92	2.16594	2605.41	304430						64.5696	1.39228	0.0646809	0.944548	0	1.55872	5.24685e+06	16701.3
Finland	FIN	7	2010	69	10		0	38006.2	37673.6		99	97.6667	80.0203	56.4	6	1.66667	18.9458	15.8556	0		1.85333	5.34584	0.0481719	5.85	11.2667	100	100	2.23453				2.905	17.395	2.24715	3298.21	303897						57.4692	1.45628	0.215361	1.20377	0	1.3975	5.3635e+06	15820.9
France	FRA	7	1980	70	4			23188.7			79		74.0675								1.85667	2.45584	0.1836	11.1	14.0333							1.9				547566						36.0812		0.0116023	0.552675	0.0537815		55237612	4396.76
France	FRA	7	1985	70	5		11.41	24443.4			95	33.3333	75.3						8.29		1.85667	2.47026	0.0957879	10.5	14.2							2.66667				547566						36.9549		0.0071784	0.42295	0.0590217		56823400	5222.6
France	FRA	7	1990	70	6		6.1	27683	29404.9		94.3333	67.6667	76.5992	46.15	12	3.55		36.1543	4.51		1.77	1.87394	0.536246	9.73333	13.4	100	100					3.06667				547566						36.4245	3.45318	0.00229276	0.274395	0.0303146		58359964	6051.2
France	FRA	7	1995	70	7		0.35	28891.6	30439		96.3333	82.3333	77.7846	47.8	11	3.06667	7.46309	31.3055	0.35		1.74	1.42428	0.0512376	8.93333	12.7	100	100	1.25722	74.5			3.2		1.41723	2128.56	547566						37.3393	3.07802	0.000635505	0.185763	0.0160716	0.816077	59539508	6684.85
France	FRA	7	2000	70	8		1.85	32199	33923.5		97	84	78.9902	48.3	10	2.73333	7.14502	28.6502	1.29		1.86667	1.06268	0.105968	8.13333	13.1	100	100	1.35724	81.8			3.3		1.72304	2561.24	547566						47.6677	2.56892	2.00267e-05	0.181071	0.0138025	0.739663	60920752	7244.82
France	FRA	7	2005	70	9		0.23	33898.4	35713.9		98.3333	88	80.3797	49.8	9	2.46667	7.09498	27.2381	0.27		1.95333	0.941235	0.0553333	7.32513	12.9	100	100	1.3832	71			3.3885	8	1.7023	3271.11	547663						45.3984	2.49058	0.00035598	0.113358	0.0161459	0.428861	63165448	7619.04
France	FRA	7	2010	70	10			33938.4	35756.1		98.6667	89	81.7309	50.8667	12	2.3	7.42914	24.509			2.01333	0.929868	0.065744	6.64667	12.7667	100	100	1.45846				3.414	4.803	1.43768	4042.05	547660						43.803	2.42789	0.00175255	0.156406	0.0159156	0.579594	65023216	7456.08
French Guiana	GUF	3	1980	71	4
French Guiana	GUF	3	1985	71	5
French Guiana	GUF	3	1990	71	6
French Guiana	GUF	3	1995	71	7																							0.901485						0.910111													-0.0431675
French Guiana	GUF	3	2000	71	8																							0.913646						0.876677													-0.0475007
French Guiana	GUF	3	2005	71	9																							0.793044						0.677063													0.175954
French Guiana	GUF	3	2010	71	10																							1.12214						1.16924													0.236396
French Polynesia	PYF	7	1980	72	4								64.7052								3.995	0.727957			31.006											3660						44.0318		0	0.00320464			151747
French Polynesia	PYF	7	1985	72	5								67.4269								3.73633				30.485							1.2515				3660						37.99		0	0.00210784			175225
French Polynesia	PYF	7	1990	72	6								68.837	48.3							3.396				28.2603	100	100									3660				5		32.6414		0	0.0021106			198213
French Polynesia	PYF	7	1995	72	7								70.5475	48.6							2.844	1.03533			23.4417	100	100									3660				5		31.0821		0	0.00150461			215355
French Polynesia	PYF	7	2000	72	8								72.448	48						99	2.46567	0.815826			19.9873	100	100					1.697				3660				5		32.813		0	0.00133534			237166
French Polynesia	PYF	7	2005	72	9								74.2223	47.2333							2.252	2.2008			18.199	100	100									3660				5								254809
French Polynesia	PYF	7	2010	72	10								75.6871	47							2.11133	2.13204			16.9693	100	100									3660				5								268117
Gabon	GAB	1	1980	73	4			7826.02					54.8482								5.68033	6.42956	0.0652264		37.9097							0.4572				257670						74.6101		0.00339608	60.0845	57.7598		726723	748.034
Gabon	GAB	1	1985	73	5			7753.92			46	62	58.9704								5.685		0.0593992	1.552	37.9537							0.5181				257670	53952.3	65.2913				74.5315		0.00517223	36.5707	34.4674		826333	1014.83
Gabon	GAB	1	1990	73	6			7147.3	19462.6	0.95	76	74.3333	61.2508	56.25	380	32.9		15.6433			5.41833		0.0275233	3.1938	37.0327					8.9726	-1.96149	0.4942				257670	68848.5	72.7131		9.5		55.2978		0.00341869	32.0931	30.148		946852	889.662
Gabon	GAB	1	1995	73	7			7234.04	19442.8	2.83333	67	58	61.0746	55.2333	340	31.7	53.2137	15.4664			4.98767	10.9694			35.2527	80.0333	37	-1.01774		47.9193	-114.25	0.272996		-0.336609	419.384	257670	70468	65.209		8.36667		73.1121		0.00115026	42.3255	39.021	-0.0253484	1080649	798.802
Gabon	GAB	1	2000	73	8	6.2		6578.08	17679.8	5.36667	45	55	59.7175	54.6	330	30	52.0006	13.8762		85.5	4.60267	12.0095			33.7463	83.7667	40.7333	-0.503677	32.7	19.4899	0			-0.631027	386.845	257670	51988.5	42.4195	26.3	6.1	8.8	71.406	1.85595	0	43.9348	40.9034	0.501017	1.22558e+06	891.43
Gabon	GAB	1	2005	73	9		1.25	6243.92	16781.7	5.76667	45	55	60.0414	54.4333	300	27.5667	49.5037	13.3432	5.75		4.371	8.02291	0.013	2	33.1527	87.9	49.9667	-0.756243		3.37	0	0.292	5.017	-0.830016	409.286	257670	58059	42.0768		6.13333		73.7618	1.39624	0.0178017	54.0014	50.9527	0.292662	1.37983e+06	927.12
Gabon	GAB	1	2010	73	10			6234.91	16757.4	4.6	72.6667	65.6667	62.2786	55.4667	260	24.6333	44.4744	12.5903			4.21267	8.88106	0.0122702	6.3	32.6663	91.1333	59.2667	-0.835927		14.8484	0			-0.780599	500.231	257670	7298	4.68881		6.06667		76.3065	0.859208	0.0554549	44.109	41.2527	0.269566	1.55647e+06	961.502
Gambia, The	GMB	1	1980	74	4			447.062			69.5	69.5	46.3466								6.33433	1.23721	0.00621203		50.983											10120						82.4965		0	2.50392			604980
Gambia, The	GMB	1	1985	74	5			441.992			73.6667	72	50.0071								6.219			1.6578	49.0753							0.0811				10120	213435	291.076				73.0474		0	2.66341			733262
Gambia, The	GMB	1	1990	74	6			424.668	1503.07	0.1	88	86	52.2045	69.6	710	45.65		40.676		44.1	6.10833		0.016514	0.6109	47.476	76.15	69.9		11.8	2.72481	-0.144039					10120	218976	239.106		18.2		56.6677	0.991718	0	3.3276			915812
Gambia, The	GMB	1	1995	74	7			407.035	1443.99	0.333333	95	91.3333	53.563	70	660	41.8333	42.2896	41.7111			6.03767	3.97187			46.314	79.4	72.9333	-0.441928		2.96853	0			-0.614778	55.343	10120	233974	219.47	36.1	22.9667	23.2	30.3902	0.336533	0	2.23587		0.471681	1.06609e+06
Gambia, The	GMB	1	2000	74	8	26.3		438.243	1554.7	0.833333	80.3333	89.3333	55.1711	71	580	37.8	37.7722	39.2477		54.7	5.91733	2.99901			45.3133	82.7667	76.3	-0.40992	13.75	2.07817	-1.54945			-0.49652	65.7347	10120	127899	104.02	24.1	20.4	15.4	23.9295	0.404489	0	1.81997		0.450613	1.22957e+06
Gambia, The	GMB	1	2005	74	9	40.8		437.664	1552.65	1.33333	92.3333	90.6667	56.7586	71.7	510	33.7	21.8017	39.3132		56.8	5.814	3.14141	0.005	0.8	44.2267	85.9667	79.6667	-0.680615		1.13667	-1.067			-0.623986	75.0306	10120			27.6	20.0667	15.8	41.824	0.41243	0	3.52413		0.149445	1.43694e+06
Gambia, The	GMB	1	2010	74	10	33.5		450.471	1598.08	1.33333	97	93	58.13	72.1667	460	30.0333	19.6037	40.1617		56.6	5.79433	1.57768	0.0145424	1.11716	43.3393	88.9333	83	-0.540598	13.3	0.863458	0	0.038	0.568	-0.629749	87.504	10120	142899	84.9927		13.1333		41.1689		0	4.97611		0.077281	1.68131e+06
Georgia	GEO	4	1980	75	4			2800.28					69.3733								2.318			10.1708	18.634							4.11177				69490												4.46747e+06
Georgia	GEO	4	1985	75	5			3173.09					69.7723								2.27233			9.9942	18.3503							4.59367				69490												4663200
Georgia	GEO	4	1990	75	6			2463.03	7166.67	0.1			69.9976	55.5	50	27.7		79.8474		94.1667	2.17633			9.86377	16.8963	84.95	72.1					4.93127				69490	1.5	0.000311608						0	0.477267	0.329133		4.81373e+06	2867.93
Georgia	GEO	4	1995	75	7		0.83	737.64	2372.16	0.1	72.3333	63	70.2546	58.8333	67	26.3667	91.5572	60.9176	3.98		1.879	3.25372		7.6686	13.9937	85.4667	73.5	-1.38879			-18.8819	4.71597		-0.67207	109.577	69490	3	0.000633281				22.8254	2.21017	0.120247	0.416088	0.273362	-1.69196	4.73723e+06	1522.08
Georgia	GEO	4	2000	75	8	18	6.09333	1028.97	3309.05	0.1	83.6667	74.6667	71.6273	56.7333	60	22.5	78.8399	39.523	14.32	96.4333	1.61467	2.72592	0.0438101	4.92	12.0133	89.2333	80.5	-0.8776	40.5		0	4.26467		-0.725712	147.496	69490	244	0.0552153	16.1		2.7	32.1374	0.760048	0.117287	0.89242	0.437317	-0.989189	4.41907e+06	1454.05
Georgia	GEO	4	2005	75	9	10.9	4.84	1473.04	4737.1	0.1	83	91	72.9018	55.5	48	16.7667	75.4816	32.8999	11.9433	99.2667	1.67867	2.30152	0.0763333	3.75	12.8227	93.2333	87.5	-0.337107	47.3		-30.6367	4.65	4.03	-0.363819	300.327	69490	155.333	0.0356332	14.7		2.3	53.4682	3.31138	0.462612	1.13182	0.372871	-0.827858	4.35923e+06	1641.98
Georgia	GEO	4	2010	75	10	54.8	5.34333	1858.43	5976.48	0.2	91	90.3333	73.6741	55.6667	42	11.8333	66.8494	36.304	12.61	99.85	1.817	1.37376	0.0163603	3.005	13.7807	97.3	94.5	-0.12251	53.4		0	4.5025	2.19567	0.374279	508.056	69490	0.666667	0.000149846	11.3		1.1	58.6564	4.25146	0.413306	1.10974	0.195631	-0.772243	4.44902e+06	1748.7
Germany	DEU	7	1980	76	4		0	22428.1			95	37.5	72.6796						0		1.41667	1.26897	0.452788	11.5	10.8667											349130						41.3894		0.00988444	0.819475	0.130168		78274280	5805.23
Germany	DEU	7	1985	76	5		0.18	24232.3			88	56	74.0597						0.24	100	1.36333	1.26434	0.415795	11	10.6				77.9							349130						45.8234		0.000947887	0.574058	0.0755457		77754664	6406.25
Germany	DEU	7	1990	76	6		0	27917.1	31301.5	0.1	80	75	75.1599	45.7	13	3.6		37.8965	0		1.4	1.11779	1.01286	10.25	11	100	100					2.8				349130						44.7557	2.37846	0.000266675	0.250873	0.0258785		79399400	6679.95
Germany	DEU	7	1995	76	7		0.04	29893.8	32824.2	0.1	78.3333	91	76.4553	47.7333	8	3.1	9.67394	33.8183	0.15		1.26333	1.04453	0.334264	9.66667	9.53333	100	100	1.99478				3.06667		1.84433	2338.19	349100						39.0448	1.64094	0	0.132297	0.0122019	1.2112	81677080	6325.33
Germany	DEU	7	2000	76	8		0	32499.7	35685.6	0.1	93.3333	92.6667	77.9943	49.3	7	2.76667	10.4285	29.2581	0		1.36333	0.878575	0.139668	9.1	9.2	100	100	1.90208				3.26667		1.90846	2693.22	348943						53.1989	1.49346	0.000116102	0.209576	0.0211042	1.32461	82220560	6634.4
Germany	DEU	7	2005	76	9		0	33887.2	37209.1	0.1	96	96	78.9146	50.7333	7	2.53333	12.3347	27.0357	0	100	1.34333	0.818822	0.252333	8.35	8.36667	100	100	1.83596				3.44	8.0005	1.56683	3362.95	348750			1.3		1.1	64.0754	1.36068	0.000289096	0.248583	0.0393638	0.831451	82454040	7123.36
Germany	DEU	7	2010	76	10		0.58	36043	39576.2	0.1	96	97	80.1886	52.9	7	2.36667	11.9143	24.5621	0.49		1.37	0.820401	0.242071	8.21667	8.16667	100	100	1.72305				3.7475	11.4335	1.56682	4334.38	348583						69.0929	1.38864	0.000998956	0.203473	0.0360751	0.819005	81825632	6998.74
Ghana	GHA	1	1980	77	4			406.132			14.5	19.5	52.2773								6.53733	4.69911	0.0759249		43.167				9.5							227540						50.3577		1.86038	6.94853	0.0625633		10823939	414.669
Ghana	GHA	1	1985	77	5			343.032			25.3333	20.6667	54.1276								6.12967	2.87808	0.00802692	1.567	41.2417							0.0672				227540	700194	55.0852				30.6666		0.734409	4.55647	0		12711103	172.194
Ghana	GHA	1	1990	77	6		17.18	378.913	1914.17	0.9	56.3333	63	56.7187	69.7	760	39.15		76.0508	35.23		5.61533		0.00321105	1.46	38.9463	55.25	38.6			230.691	-114.515	0.043				227540	1405742	96.054		44.4		34.8791	0.503278	0.777762	5.98101	0		14634917	325.102
Ghana	GHA	1	1995	77	7			406.221	2040.48	1.8	70.3333	69.6667	57.4794	71.1	650	36.9333	27.0027	78.0768			5.06067	14.8131	0.0109795		36.2843	62.8667	47.5333	-0.221414		12.9965	-5.53041	0.062		-0.114781	42.5817	227540	1930295	115.197		23.5667		58.5005	0.69886	1.31581	10.3569	0	-0.323553	16756452	354.504
Ghana	GHA	1	2000	77	8			446.203	2241.31	2.3	82	83	57.0296	72.3	570	34.4	30.6162	87.5955			4.671	10.7383	0.00748891		34.6117	70.7667	57.4667	-0.0718434	22	4.23498	0			0.0209759	49.7183	227540	3.20921e+06	170.392	31.3	18	20.3	84.0678	0.7991	0.093567	7.53762	0	-0.439854	18834242	354.199
Ghana	GHA	1	2005	77	9	54.4	9.88	502.837	2525.8	2	82.6667	83.6667	58.7054	67.6333	470	31.6333	24.835	94.3707	21.32	49.7	4.391	5.61517	0.0116667	0.9	33.8043	78	67.4	-0.202122	16.6	2216.3	-1950.05	0.15	0.92	-0.0703347	74.8059	227540	534263	24.9783	28.1	11.2	13.9	66.914	0.534685	2.56523	9.26831	0.0206486	0.067415	21389108	268.022
Ghana	GHA	1	2010	77	10	45.7		624.913	3139	1.5	93	92.3333	60.5797	66.9	410	30.3667	28.5558	88.8851		68.4	4.052	5.82722	0.0269641	0.914907	32.2023	84.6667	77.3	0.0475243	34.3	11.843	0	0.0905	0.986	-0.0433927	88.4897	227540	1.07242e+06	44.2083		5.26667		61.6047	0.357438	6.78078	14.9763	1.95386	0.0729718	24258380	307.55
Greece	GRC	4	1980	78	4			15026.3			83.5		73.6487								2.19333	2.39582	1.62341	6.2	15.1333							2.4				128900						27.0375		0.128138	0.364917	0.031079		9640038	2230.61
Greece	GRC	4	1985	78	5			14696.3			64.6667	63.6667	75.078								1.7	2.53803	0.389573	5.4	11.9							2.96667				128900						31.6391		0.0981165	0.670799	0.365806		9932438	2650.75
Greece	GRC	4	1990	78	6			15526	20893.8		64.3333	74.6667	76.9211	34.95	6	8.75		76.959			1.39333	2.83504	1.16791	5.06667	10.0667	96.35	91.8					3.43333				128900						30.4752	3.31701	0.101474	0.332399	0.1035		10167564	3237.53
Greece	GRC	4	1995	78	7		1.38	15650.3	21034.4		90	76.6667	77.6366	36.8	2	7	42.824	67.7461	1.66		1.31333	4.43594	0.985714	4.9	9.56667	97.6	94.5667	0.336625				3.86667		0.818505	1282.58	128900						28.3514	3.25705	0.0100035	0.106217	0.0371151	0.448489	10632198	3688.47
Greece	GRC	4	2000	78	8		0.6	18034.1	24238.4		89.3333	89.3333	78.0878	40.0667	5	5.2	36.0076	55.4303	0.63		1.25	3.39017	0.885938	4.7	9.33333	98.9333	97.6	0.756496	68.75			4.3		0.64781	1560.31	128900						33.9597	3.54379	0.0111354	0.0740065	0.0177392	0.714092	10917275	4496.11
Greece	GRC	4	2005	78	9		2.67	21878.5	29405.4		96.3333	96.3333	79.239	42.2	3	3.53333	34.3064	48.0089	2.05		1.34333	2.6207	0.84	4.73333	9.76667	99.8	99.4	0.402396				5.175	3.538	0.74547	2354.3	128900						30.6564	2.86138	0.101044	0.135796	0.0123421	0.538163	11092196	5260.51
Greece	GRC	4	2010	78	10		2.65	21461.5	28844.9		99	99	80.4358	43.8333	5	2.9	29.5542	38.6008	2.17		1.47333	2.4583	0.590787	4.8	10.0667	99.8	99.4	-0.111555				6.167	0.235	0.55498	2614.48	128900						29.6661	2.84954	0.123162	0.201019	0.015804	-0.151601	11154584	5428.72
Greenland	GRL	7	1980	79	4			24097.6					63.4932									1.89527			19.8							1.1355				341700						109.063		3.53916	3.53916			50266.7
Greenland	GRL	7	1985	79	5			23135.4					63.8497									0.374479			20.4667											341700						111.141		2.44909	2.44909			53133.3
Greenland	GRL	7	1990	79	6			25698.9					64.9225								2.425	0.157409			22	100	100									341700						83.194		10.7087	10.7087			55466.7
Greenland	GRL	7	1995	79	7			24060.9					65.7725								2.49667	1.02935			19.6667	100	100									341700						66.9951		0	0			55733.3
Greenland	GRL	7	2000	79	8			28434.5					66.9915								2.36633	0.490272			16.3667	100	100									410450						58.2881		0	0			56216.7
Greenland	GRL	7	2005	79	9			30188.9					69.184								2.32667	0.0980374			15.3667	100	100									410450						58.5185		0	0			56873.3
Greenland	GRL	7	2010	79	10			31625.8					70.7501								2.21967	0.00588828			15.2	100	100	1.19778						0.981076		410450						86.9652		0	0		1.69348	56706
Grenada	GRD	3	1980	80	4			2686.09			34		66.3675								4.25467	0.0190993		5.7714	31.3213											340						82.1062		0	0			89383.3
Grenada	GRD	3	1985	80	5			2969.93			78.3333	47.3333	67.4891								4.22467	0.0251018			32.651				31			0.4903				340						72.9411		0	0			99497.7
Grenada	GRD	3	1990	80	6			4204.23	7567.05		84	90	68.4729		34	10.05		14.3175			3.83633	0.0502677		8	28.3903	96.5	95.3		54.3		-1.62938	0.5				340				17.5		59.6417		0	0			96537.3
Grenada	GRD	3	1995	80	7			4298.51	7568.94		88.6667	86.6667	69.3193		33	8.7	56.5418	12.8164		100	3.11933	0.0906974		5.385	22.4497	96.6	95.3	0.901485			-0.253748	0.65		0.646414	362.219	340				21.3333		55.1534		0	0		0.813815	100151
Grenada	GRD	3	2000	80	8			5430.01	9561.32		93.6667	95	70.2573		29	7.63333	47.1619	11.9726		99.5	2.58667	0.00736929		6.2	19.4347	96.6	95.3	0.476204			0			0.348052	520.112	340	4.5	0.0442754		31.1		55.4242		0	0		0.905045	101637
Grenada	GRD	3	2005	80	9			6445.2	11348.9		91	90.3333	71.4027		25	6.96667	51.155	10.1649		100	2.346	0.000959547		4.1	18.885	96.7	95.3	0.623894	54		0	0.663	3.827	0.199911	582.006	340	1	0.00971295		26.9667		46.9926		0	0		0.582537	102955
Grenada	GRD	3	2010	80	10			6373.93	11223.4		96.6667	96	72.3322		23	6.26667	51.309	9.81744			2.23967			2.95	19.4377	96.7	95.3	0.409841			0			0.200509	653.768	340				20.9667		43.5544		0	0		0.421823	104682
Guatemala	GTM	3	1980	82	4			2029.79			42.5	15.5	57.2083								6.176	17.8484	0.0414136		42.98											107160						37.7339		0.216577	4.11193	0.496825		7.00326e+06	235.203
Guatemala	GTM	3	1985	82	5			1717.84			35.3333	34	59.5731							35	5.91233	12.0165	0.0181944	1.7212	40.883							0.4697				107160	57233	7.22639				25.3611		0	2.24693	0.314347		7.92e+06	166.958
Guatemala	GTM	3	1990	82	6		13.14	1764.73	5349.22	0.2	59.6667	59	62.2387	40.55	270	28.85		62.0786	21.7		5.58033	6.11026	0.00183489	0.9889	39.1833	81.7	74.8				-9.32123	0.78				107160	49770	5.59692		16.9		34.0181	1.36291	0	2.65494	0.264514		8892394	206.121
Guatemala	GTM	3	1995	82	7			1922.33	5799.99	0.333333	71.3333	72.6667	64.9656	41.0667	220	24.9333	60.007	62.9722		34.8	5.235	4.48752	0.00487977	0.98	38.1697	84.4	77.8333	-0.823841	31.4		0	1.1		-0.499816	110.135	107160	22167.7	2.22011	55.4	20.5	21.7	34.3675	0.963498	0	3.23203	0.386145	-1.07674	9984961	285.388
Guatemala	GTM	3	2000	82	8		4.54	2083.27	6285.59	0.433333	78.3333	86.6667	67.7256	41.9333	160	21.4	49.5746	69.9093	9.68	40.6	4.801	3.99392			36.6223	87.4	81.2	-0.678275	38.2		-21.7867	0.9	4.05	-0.526821	198.962	107160	44744.3	3.99205	51.55	26.7667	19.95	39.6636	0.848509	0.0115154	2.29858	0.828651	-0.826179	11208360	364.474
Guatemala	GTM	3	2005	82	9		5.63	2161.15	6520.56	0.566667	87.6667	94.3333	69.6018	44.9	140	18.4333	54.3085	83.0727	11.685		4.371	4.2973		0.7	34.5467	90.3667	84.5333	-0.636563		179.33	-42.8667			-0.64355	277.055	107160	33206.3	2.61865		29.7333		59.4161	0.431872	0.0739632	3.22904	1.1621	-0.811202	12680698	502.714
Guatemala	GTM	3	2010	82	10	49.6	4.78	2279.46	6877.53	0.6	91.3333	91.3333	71.0016	48.7	140	16.0333	52.5538	75.9996	11.16	51.5	3.97533	4.25399		0.6	32.2003	93.2333	87.9	-0.476363	54.1		0	0.932	0.897	-0.697352	329.654	107160	7093.67	0.49448	48	29.5667	13	53.4371	0.405198	0.769559	4.20575	0.734584	-0.860568	14345714	552.684
Guinea	GIN	1	1980	83	4							15	41.2818								6.532		0.0724737		47.2513							0.022				245720												4503179
Guinea	GIN	1	1985	83	5			277.105			15	28.6667	45.4621								6.63867		0.0642154		47.353							0.0257				245720	80280	15.8401				51.0246		17.8252	24.7309			5.06815e+06
Guinea	GIN	1	1990	83	6		65.36	283.553	1112.36	0.2	23.3333	34.6667	49.8748	64.35	1100	52.2		37.7273	77.2		6.57533		0.041973	0.5507	46.357	52.9	39.7			26.8077	-136.917	0.1343				245720	19740	3.26772		18.2		49.3763	2.38019	14.6594	22.865			6.04091e+06
Guinea	GIN	1	1995	83	7		29.67	266.572	1051.81	0.733333	51.6667	60	51.6617	63.8	1000	48.8667	79.9268	37.6273	46.31		6.30667	1.11999			44.3647	57.5667	45	-0.456128		26.2654	-22.2644	0.1411		-1.24432	36.5568	245720	660203	84.4754	35.3	20.8333	21.2	37.4465	1.35591	5.61477	13.1579		-1.23543	7.81533e+06
Guinea	GIN	1	2000	83	8	11		289.727	1143.17	1.23333	46.3333	42	51.2873	63.3667	950	44.3	79.675	35.8345		34.8	5.93967	1.14145	0.0140417		42.1	62.7	50.9	-0.752233	6.2	35.3402	-103.368	0.094		-0.82696	43.9777	245720	272978	31.2065	40.6	21.4	25.15	41.3677	2.07605	5.67153	12.0166		-2.03024	8747464
Guinea	GIN	1	2005	83	9	27.02		305.98	1207.3	1.53333	58.6667	50.6667	52.7631	63.8667	800	39.3333	82.0862	36.7998		38	5.57533	2.45923	0.001	0.31	40.104	67.8	56.8	-0.96429	9.1	42.64	-13.2143	0.105	0.2765	-1.09477	49.0003	245720	69249.3	7.22478	39.3	17.8333	22.5	56.3414	2.23102	10.4516	20.6661		-1.37448	9584972
Guinea	GIN	1	2010	83	10			302.414	1193.23	1.7	61.3333	57.6667	55.2734	65.2333	690	35.1	68.2578	36.9261			5.174		0.000908903	0.3	38.1687	72.8	62.7	-1.13491		21.2562	-10.5409	0.1	0.043	-1.1002	62.0947	245720	50783.7	4.66893		15.5667		58.7737		15.8279	29.5206		-1.71975	10876937
Guinea-Bissau	GNB	1	1980	84	4			426.902					45.8861								6.34267		0.0186361	1.92885	46.095							0.1415				28120						54.5124		0	24.2544			819627
Guinea-Bissau	GNB	1	1985	84	5			454.997			27.6667	41.6667	47.3103								6.732		0.0369238		46.4753							0.1444				28120	134451	147.7				50.2472		0	17.7867			910297
Guinea-Bissau	GNB	1	1990	84	6		21.7	495.815	1515.92	0.7	59.3333	56.6667	49.0696	59.9	930	60.35		34.6941	32.47		6.64567		0.0178901	1.4779	44.911	36.55	32.75			0.229361	-2.93628					28120	72979	71.714		21.8		39.7709	2.07221	0	17.9405			1.01764e+06
Guinea-Bissau	GNB	1	1995	84	7			531.132	1597.29	2	57.3333	54	50.5574	59.4	790	57.7667	42.5313	35.4332		25	6.30967	10.7377			43.5603	43.6333	37.5	-1.09098		8.59246	-6.56166	0.1713		-1.46563	106.899	28120	101922	89.421		21.2333		62.6516	0.80955	0	19.8972		-1.72362	1.13979e+06
Guinea-Bissau	GNB	1	2000	84	8	36.5		420.4	1264.29	3.4	49	71	51.449	63.3333	840	54.2333	46.547	35.127		34.7	5.84667				41.5853	51.9	42.8	-0.966773	7.6	8.51114	-9.65358			-1.06336	76.7351	28120	215383	169.123	36.1	22.6667	21.9	37.1376	2.1216	0	12.6349		-0.502442	1273530
Guinea-Bissau	GNB	1	2005	84	9	16.1		394.028	1184.97	3.96667	67.6667	75	52.3851	66.3	760	50.3667	46.6232	37.1785		38.8	5.46367	0.159894			40.168	60.6667	48.1	-1.07481	10.3	11.84	-44.2253	0.12	0.7	-1.33499	54.8487	28120	14889.5	10.4734	47.7	19.3	17.4	33.0845	2.11509	0	11.568		-0.481431	1421655
Guinea-Bissau	GNB	1	2010	84	10	38.3		415.248	1248.79	3.9	80	69	53.5584	67.9333	600	46.4	41.0111	34.889		43	5.11567			0.962135	38.58	69.8667	53.4333	-1.07332	14.2	85.655	-249.022	0.0575	0.568	-1.0343	74.0538	28120	44710	28.1682		12.3333		42.7371	1.83727	0	16.1995		-0.68006	1.58725e+06
Guyana	GUY	3	1980	85	4			897.743			40		60.6831								3.647	1.93868	0.0158752		29.5087											196850			26.4		19.5	126.574		13.3587	19.9427			775802
Guyana	GUY	3	1985	85	5			732.452			69.6667	46	61.3468								2.616		0.0240808	3.492	23.1013							0.1667				196850	9101.67	12.1063				94.0265		14.6741	20.2957			751811
Guyana	GUY	3	1990	85	6			701.623	3331.56	0.1	80.3333	72.6667	62.1213	36.6	210	28.75		15.8846			2.46767				22.8763	77.1	70.4			81.2006	-55.787	0.17				196850	32442.5	44.7137		22		145.254	0.903295	9.68845	18.042			725561
Guyana	GUY	3	1995	85	7			965.704	4578.66	0.333333	86.3333	83.6667	62.85	38.3667	230	26.7	16.1748	18.0394		93	2.49333			3.485	22.7807	81.1	75.8667	-0.441928		8.55586	-202.475	0.33		-0.393472	93.4863	196850	49438.5	67.8839		13.7		165.956	0.905865	5.82815	17.4452		-0.380907	728280
Guyana	GUY	3	2000	85	8	10.6		1082.75	5133.61	0.666667	85.3333	88.3333	63.4924	39.3	240	24.7333	14.2437	17.3932		89.7	2.58667	3.76265	0.00786335	2.9	21.9507	86.2	82.7667	-0.384051	37.3	44.8099	-91.1011	0.48	2.29	-0.194044	120.326	196850	26141	35.1173	13.8	8	11.9	149.057	1.62973	4.26704	10.4547		-0.613826	744391
Guyana	GUY	3	2005	85	9	21		1109.58	5260.8	1	92.3333	90	64.5312	39.4333	240	23.1	17.178	19.1385		88.65	2.73167	8.2178		2.65	22.315	91.3333	89.6667	-0.549334	34.6	125.747	-193.885			-0.297581	125.381	196850	29638	38.9437	18.2	8.73333	10.8	140.748	1.60637	4.54575	11.4169		-0.587731	761047
Guyana	GUY	3	2010	85	10	33.2		1173.72	5564.92	1.3	95.3333	96.6667	65.6961	41.5333	230	21.3	25.1505	18.1571		91.9	2.67933	5.62592		2	21.562	96.5333	96.5667	-0.565296	42.5		0	0.214	0.531	-0.127622	197.298	196850	21983.3	27.9679	19.5	6.53333	11.1	102.596	1.28288	12.1377	17.5576		-0.496003	786021
Haiti	HTI	3	1980	86	4						8.5		50.7345								6.05	0.968843	0.00828271	0.7405	41.7617							0.1101				27560												5.6944e+06	41.4723
Haiti	HTI	3	1985	86	5						19	18.3333	52.5364								6.01833		0.0160538	0.7231	41.375							0.1389				27560	33629.3	5.26339										6.38929e+06	51.2518
Haiti	HTI	3	1990	86	6					3.6	42.3333	32.3333	54.4251	56.85	670	37.5		56.0279		23	5.43233	0.580946		0.7556	37.2903	61	50.4		10.2	136.24	-71.3881	0.08				27560	15158.5	2.13194	40.1	62.7	23.7	16.2815	0.0912762	0	1.05889	0		7.11019e+06	52.9607
Haiti	HTI	3	1995	86	7					3.86667	41.6667	49	56.0856	57.1667	580	34.6333	48.5427	49.1744		20.6	4.88833	0.406		0.71	34.0323	61.4	50	-1.10518	18	29.181	-12.822	0.16		-1.20995	59.9664	27560	21008.5	2.6801	37.2	62.0667	24	23.1303	0.0896788	0	2.84802	0	-0.886873	7838700	27.2489
Haiti	HTI	3	2000	86	8	24.3	32.31	494.752	1723.12	3.13333	49	54.6667	57.4318	56.9667	510	31.3333	51.4528	47.1983	46.69	23.8	4.30367			0.8	31.132	61	49.2667	-1.29729	28.1	2.67354	0			-1.461	58.4336	27560	9310	1.08543	28.3	51.8	13.9	35.6249		0	1.32356	0	-0.751985	8577273	36.2416
Haiti	HTI	3	2005	86	9	40.7		449.348	1564.99	2.43333	59.6667	58	59.2976	58.4	470	28.5	49.1835	43.3885		26.1	3.75533				28.6513	61.9	48.5333	-1.42945	32	1.17	-0.363333			-1.45934	54.2343	27560	21773	2.35134	29.7	55.6333	18.9	45.4275		0	1.85135	0	-1.73788	9259818	34.1543
Haiti	HTI	3	2010	86	10			452.225	1575.01	2.13333	66.6667	64	61.8526	60.0333	420	26.2333	21.1263	49.7575			3.35133				26.749	62.3667	47.7667	-1.17776		550.75	-674.177			-1.5972	83.8262	27560	55552.3	5.6124		45.9333		49.2096		0	2.09437	0	-1.00754	9898139	31.0651
Honduras	HND	3	1980	87	4			1214.74			31	32.5	59.617								6.31133	6.742	0.0338211	1.3241	43.461				26.9			0.33155				111890						67.1925		1.06174	12.3694	0		3.63666e+06	216.122
Honduras	HND	3	1985	87	5		3.46	1115.41			53.6667	52.3333	63.5987						9.55		5.677	5.95943	0.0722423	1.3095	40.9093				34.9			0.6906				111890	30096.7	7.10082				46.6595		1.13701	5.52406	0		4.23848e+06	269.495
Honduras	HND	3	1990	87	6		17.9567	1149.24	3211.87	0.9	87.6667	90	66.6757	33.25	290	24.1		71.695	30.0833		5.142	3.77992	0.0220186	1.0067	38.3737	73.2	60.1			301.298	-274.428	0.55535				111890	63223.5	12.8918		22		58.5765		1.56473	7.17652	0		4.90415e+06	354.064
Honduras	HND	3	1995	87	7		10.62	1185.28	3340.75	1.46667	94	91	68.8516	36.7	200	20.9333	43.2994	68.1241	19.8367	54.9	4.615	3.45261		1.06	35.3417	76.9	64.6	-1.03374	50	10.4224	-12.7614	0.65		-0.862729	117.553	111890	62014.3	11.092	44.5	19.3	17.65	94.6646		0.0881119	7.44543	0	-0.573034	5590921	360.964
Honduras	HND	3	2000	87	8	34.9	9.745	1224.01	3449.92	1.3	95	98.3333	70.4733	44.2	150	17.8333	45.2423	81.7185	16.385	55.7	3.99833	5.39347			31.643	80.8	69.6	-0.887373	61.8	57.8967	-37.4224	0.57	1.32	-0.54184	166.706	111890	35338	5.66678	34.5	17.2667	12.5	106.891	0.776462	0.13944	2.89116	0	-0.183005	6.236e+06	502.102
Honduras	HND	3	2005	87	9	29.7	11.5167	1405.08	3960.28	0.9	95.6667	95	71.4813	39.6333	130	15.1	47.5772	100.444	18.8667	66.9	3.49467	3.29089			28.7727	84.6667	74.5667	-0.766608	65.2	752.84	-748.88	0.372	1.082	-0.604483	253.388	111890	15008	2.17521	29.9	15.0667	8.6	118	0.672273	0.664621	3.83836	0	-0.57979	6.89956e+06	621.332
Honduras	HND	3	2010	87	10		5.40667	1515.58	4271.72	0.566667	94.6667	97.3333	72.8526	41.8667	120	12.7	46.4982	87.7299	11.07		3.15567	1.32026	0	0.766667	26.832	88.2	79.5	-0.843423			-26.5069			-0.618508	334.05	111890	8885.67	1.1657		10.7		94.8517	1.0936	0.815302	4.07651	0	-0.430704	7.62257e+06	683.441
Hong Kong SAR, China	HKG	7	1980	88	4			10324.9					74.5569								2.03333	0.483445		4.0654	16.8667							0.826				1000						149.201		0.000616941	0.00686372	0		5.05873e+06	2129.79
Hong Kong SAR, China	HKG	7	1985	88	5			13077.3					76.3829								1.47233	0.347824		4.8909	13.8							0.9318				990						174.127		0	0.0035398	0		5.45957e+06	2967.19
Hong Kong SAR, China	HKG	7	1990	88	6			17651	27633.2				77.4309	47.65				65.7613			1.283	0.289963			12.1											990						221.473		0	0.00262448	0		5.71423e+06	4171.97
Hong Kong SAR, China	HKG	7	1995	88	7			21027.7	32298.7				78.9463	47.3				58.2888			1.28033	0.265779			11			1.49952				1.2949		1.21706		1030						242.902		0	0.00103779	0	0.446268	6209000	4867
Hong Kong SAR, China	HKG	7	2000	88	8			21674.3	33291.8				80.8951	49.2				50.1944			0.983	0.332117			7.7			1.3977						1.29674		1050						229.669		0	0.000767024	0	0.838272	6.66193e+06	5421.58
Hong Kong SAR, China	HKG	7	2005	88	9			26638.7	40917.2				81.9122	51.7				37.7019		100	0.959	0.668968			8.4			1.86575						1.77185		1042						328.273		0	0.00120965	0	1.16876	6.81793e+06	5847.94
Hong Kong SAR, China	HKG	7	2010	88	10			31165.2	47870				83.0585	52.1667				32.0121			1.12867	2.78067			12.6333			1.91052						1.7029		1042						358.548		0	0.00147883	0	0.909794	7.02287e+06	5953.41
Hungary	HUN	4	1980	89	4			7377.14			99	99	69.2721								1.93333	2.61162	0.70196		14.0667							2.36667				89910						81.9442		0.253035	6.18041	2.25769		10709041	2691.67
Hungary	HUN	4	1985	89	5			8071.06			99	99	69.0572								1.81333	2.55708	0.301812		12.0333				73.1			2.53333				89880			3.3		2.3	80.6638		0.288882	5.29259	1.29494		10649124	3188.75
Hungary	HUN	4	1990	89	6		0.02	8190.34	16039.8		99	99	69.3848	46.1	23	12.6		46.7473	0.05	99.4	1.85333	2.65203	0.0435786		12.0667	95.85	91.25				0	2.8				89870						62.7591	2.75979	0.135679	2.21886	0.675836		10409702	3378.27
Hungary	HUN	4	1995	89	7			7500.51	15131.5		99	99	69.8634	40.9667	23	8.83333	17.2176	43.8885		99.4333	1.55667	2.43571	0.0654702	8.96667	10.7333	97.3	94.4	0.578486			0	2.96667		0.83692	656.749	89860						65.1645	1.68985	0.01621	1.27761	0.348114	0.913693	10327853	3084.87
Hungary	HUN	4	2000	89	8		0.00333333	8799.73	17752.5		99	99	71.3907	41.2	10	6.83333	26.2721	40.4299	0.02	99.5333	1.30333	1.03114	0.0374445	8.03333	9.43333	98.9667	97.8333	0.687797			0	3.1		0.960691	876.485	89680						120.52	1.73465	0.0105205	1.13124	0.305377	0.81988	10212026	3352.47
Hungary	HUN	4	2005	89	9		0.04	10938.9	22068.1		99	99	72.7984	42.7667	13	4.96667	24.7088	36.6911	0.055	99.6333	1.31	0.623656	0.113	7.9	9.66667	100	100	0.624961			0	3.04	9.15	0.856421	1423.25	89613.3						122.568	1.40273	0.00288779	0.971638	0.282277	0.91696	10088527	3778.01
Hungary	HUN	4	2010	89	10		0.065	10934.2	22058.7		99	99	74.3236	43.4333	21	3.93333	25.8824	32.2085	0.085	99.35	1.27667	0.64673	0.009392	7.16	9.13333	100	100	0.304362			0	3.184	6.402	0.672524	1636.35	90530						142.413	1.09929	0.00276637	0.858778	0.258692	0.641021	9998133	3848.29
Iceland	ISL	7	1980	90	4			34213.7			99		76.7137								2.43333	1.26562		14.8	19.5							2.1				100250						56.6996		0	0	0		228209	12480.2
Iceland	ISL	7	1985	90	5			36781.1			99	95.6667	77.7233								1.97667	1.11057		15.8	16.4333							2.53333				100250						56.9751		0	0	0		241365	15120.7
Iceland	ISL	7	1990	90	6			40082.6	29017.3		99	99	78.0564	67.75	7	3.15		30.2223			2.22333	0.676751		16.5	18.1333	100	100					2.8				100250						49.9156		0	0	0		255158	16168
Iceland	ISL	7	1995	90	7			39523	28641.2		99	98.6667	78.6698	69.8667	7	2.63333	16.4076	27.4829			2.11333	0.61133		14.65	16.3	100	100	1.68054				3.03333		1.80433	1941.95	100250						51.2082		0	0	0	1.24891	267468	17273.8
Iceland	ISL	7	2000	90	8			46942.8	34018.1		96	91	79.8984	71.4333	6	2	18.6117	24.1495			2.00667	0.838931			14.4	100	100	2.3405				3.43333		2.02788	2797.73	100250						52.4824		0	0	0	1.49893	281185	25891.4
Iceland	ISL	7	2005	90	9		0.74	54341	39379.4		97	92.6667	81.2195	70.5	6	1.5	16.7767	22.1573	0.59		2.05667	0.849651		5.3391	14.4667	100	100	2.27728				3.693	10.14	1.99538	3397.76	100250						52.0202		0	0	0	1.44477	297530	29177.3
Iceland	ISL	7	2010	90	10		0	52639	38146.1		95.6667	93	82.0024	70.0333	5	1.1	17.4413	19.1063	0		2.15	0.637991	0.0454452		15.1	100	100	1.98013				3.5945	15.879	1.60808	3449.47	100250						67.8747	0.160929	0	0	0	1.13887	318518	51691
India	IND	5	1980	91	4			291.319			6		55.3596								4.67933	4.26621	3.73619	0.76955	35.0277				35.3			0.3206				2973190						11.9133		0.288109	6.73602	1.68291		699034432	142.016
India	IND	5	1985	91	5			335.143			18	5.5	57.1046								4.28067	3.00713	5.2983	0.7692	33.119							0.3965				2973190	1.947e+06	2.49037				10.6945		0.24608	5.26247	1.80476		781809216	192.145
India	IND	5	1990	91	6			397.41	1803.9	0.1	59	47	58.5336	34.9	560	50.7		121.37			3.87733	2.73298	4.0918	0.787	30.684	70.85	64.6			6.31201	0					2973190	2.06812e+06	2.38024	66.2	25.5	59.5	12.8962	3.21555	0.325796	5.10233	1.2618		868871360	270.867
India	IND	5	1995	91	7		13.56	469.956	2113	0.166667	68	68.3333	60.1938	35.4	460	46.9	67.6017	123.278	34.1		3.47467	1.67327	1.30046		27.911	75.5	70.0333	-0.40251		50.0949	0			-0.0817335	47.2297	2973190	2.84509e+06	2.97665		24.9667		17.056	2.6339	0.19514	4.70184	0.92407	-0.91241	955801472	350.118
India	IND	5	2000	91	8	37		580.221	2608.77	0.4	59.6667	58	62.1613	34.2	370	42.1	67.9613	119.813		42.4	3.145	1.27218	1.27611		25.619	80.6	76.1	-0.365157	47.55	11.9972	0			-0.139229	66.4184	2973190	2.134e+06	2.04747	51	21.3667	44.4	18.7948	3.01821	0.300444	3.37633	0.902804	-0.991229	1042259136	390.257
India	IND	5	2005	91	9	46.4	10.51	741.559	3334.18	0.4	67.3333	66	64.0923	36.1	280	37.0333	70.0274	113.147	29.49	46.6	2.818	1.39655	1.54533	0.9	23.265	85.7	82.2	-0.36924	54.65		0	0.5995	1.285	-0.0780025	95.1327	2973190	1.83901e+06	1.63175	46.25	21	41.9	28.3828	2.70276	0.879923	4.99253	1.28811	-1.08947	1127019648	468.649
India	IND	5	2010	91	10		6.31	1021.79	4594.12	0.3	72	74	65.6886	29.1667	220	32	61.4834	104.246	22.08		2.565	1.66685	2.5628	0.7	21.2897	90.6667	88.3	-0.520861			0	0.649	1.3535	0.00223115	132.274	2973190	1.49141e+06	1.23702		18.2667		35.1598	2.72386	1.67161	5.89634	1.05905	-1.28501	1205639680	643.427
Indonesia	IDN	6	1980	92	4			555.611			1		58.5856								4.42933	13.5612	1.43084		33.38				31.2			0.08285				1811570						40.5817		0.483078	31.7772	24.9272		145507648	46.3289
Indonesia	IDN	6	1985	92	5		21.36	660.252			29	28	61.1651						42.83		3.746	6.79883	0.44041	0.5568	29.607				38.5							1811570	141638	0.871925				35.7813		0.230143	15.8453	10.1084		162442896	82.345
Indonesia	IDN	6	1990	92	6		15.62	841.45	4446.42	0.1	59.6667	57.6667	63.446	49.75	430	30.35		58.6617	36.97	36.2	3.12467	6.49605	0.209177	0.6788	25.879	70.1	61.35		49.7	5.40374	0	0.144733				1811570	152160	0.851832		22.2	31	40.8311	0.872747	0.747764	12.345	6.56712		178626720	161.807
Indonesia	IDN	6	1995	92	7		11.44	1128.04	5766.59	0.1	69.6667	69.3333	65.4631	50.9	360	26.3333	46.3377	61.2368	30.67	43.1	2.69433	5.78175	0.458698	0.6601	22.977	73.7	64.5	-0.560622	54.3667	3.49717	0	0.16		-0.417014	46.5565	1811570	149675	0.771127		16.7667	27.4	41.3612	0.795685	0.722981	8.79162	3.41815	-1.17699	194098704	270.828
Indonesia	IDN	6	2000	92	8		12.52	1081.91	5530.79	0.1	75.3333	76.3333	67.2491	50.3333	310	22.2667	45.4118	55.7234	33.26	66.9	2.48733	3.66087	0.126937		21.5437	77.6667	68	-0.889635	54.2333	56.8127	0	0.162		-0.272952	51.0832	1811570	256602	1.22804	42	19.5667	23.6667	61.8658	0.526133	1.28174	12.42	5.12265	-2.03676	208951968	391.04
Indonesia	IDN	6	2005	92	9		4.59	1273.39	6509.63	0.2	71.6667	77.3333	68.8503	50.0667	250	18.8333	50.557	55.998	17.38	71.5	2.49133	5.48347	0.0576667		21.3537	80.9	71.5	-0.853387	57.3	31.47	-30.753	0.13		-0.385601	84.8988	1811570	351257	1.56466	28.6	17.0333	22.05	52.12	0.80431	2.07565	13.8692	5.03744	-1.58535	224494832	500.819
Indonesia	IDN	6	2010	92	10	15.3	2.98	1572.91	8040.78	0.366667	80	77.3333	70.1642	51.2333	210	15.9333	47.8673	48.697	13.67	82.2	2.43233	6.19541	0.280245	0.6	20.0397	83.8333	75	-0.7469	60.765	36.1653	0	0.288	2.041	-0.240962	123.947	1811570	386901	1.6077	39.2	11.3333	18.6	41.8303	0.653367	1.86237	8.57523	2.76236	-0.791745	240655008	635.38
Iran, Islamic Rep.	IRN	2	1980	93	4			2204.03			30.5	43.5	54.6921								6.473		0.897294	1.4981	44.229							0.3383				1628550						25.1895		0.0128326	27.7428	26.8387		38931776	547.089
Iran, Islamic Rep.	IRN	2	1985	93	5		0.9	2033.34			47	51.6667	55.8236						3.88		6.204		1.04136		42.0933							0.3465				1628550	29827.3	0.627307				15.0758		0.0163416	10.1178	9.49699		47548200	738.78
Iran, Islamic Rep.	IRN	2	1990	93	6		0.97	1805.22	9131.21	0.1	87	82.6667	63.3769	9.8	83	26.35		170.399	3.68		4.81633		0.766065	1.4331	33.168	92.2	83.9		48.95		-22.209					1628550	86905	1.54477		5		29.301	2.11393	0.169072	18.5007	17.2793		56257476	932.532
Iran, Islamic Rep.	IRN	2	1995	93	7		0.28	2011.52	9692.19	0.1	97.3333	97	67.7565	10.4333	60	22.7	52.3614	155.721	1.83		3.214		0.554667	1.6	23.883	93.0333	84.7	-0.64648	72.1667		0	0.85		-0.558118	213.328	1628550	58327.7	0.96371	24.4	5	13.8	39.9782	2.19379	0.173274	27.6924	24.1569	-0.373407	60524116	1225.02
Iran, Islamic Rep.	IRN	2	2000	93	8	44.1		2210.93	10653	0.1	98	98	69.6148	13.9333	44	18.7	55.0965	149.49		89.6	2.203	0.519854	0.477792	1.6	18.7417	94.1	86.7667	-0.573077	73.8		0			-0.453186	316.324	1628550	14776	0.224301		5		35.9735	3.90069	0.16386	31.5456	25.6236	-0.762289	65875808	1546.23
Iran, Islamic Rep.	IRN	2	2005	93	9	23	0.34	2749.54	13248.2	0.1	97.3333	96.3333	71.4894	18.7	31	14.7667	53.0425	119.006	1.8	97.3	1.878	0.311574	0.201333	1.55	18.107	95.0667	88.8	-0.44514	78.9		0	0.67	1.41	-0.547023	499.749	1628550	11708.3	0.166888	7.1	5.66667	4.6	49.3768	3.61988	0.687005	47.9792	36.1183	-0.892547	70157032	2091.4
Iran, Islamic Rep.	IRN	2	2010	93	10			3230.11	15563.8	0.1	99	99	73.1291	15.9667	25	11.5	51.6188	124.16		96.4	1.903	0.25888	0.0833161	1.7	19.0723	95.7	90.9	-0.925476	77.42		-0.0157543	0.89	1.41	-0.496151	1072.66	1628550	2678	0.0359576		5.1		37.1909	2.17225	0.967979	30.3595	23.6634	-1.53127	74476520	2589.51
Iraq	IRQ	2	1980	94	4						13.5	9.5	60.3347								6.57067		4.03368	1.91975	39.9733							0.5655				437370												13652392	750.977
Iraq	IRQ	2	1985	94	5						81.3333	56.6667	62.1898								6.22		6.39799		38.5707							0.5961				437370	3690.67	0.236984										15573481	1274.42
Iraq	IRQ	2	1990	94	6						82.6667	75	68.332	10.9	110	25.95		45.8153		54	5.87967		1.5592	1.68675	37.7077	78.25	39.1		13.7			0.6029				437370	2844	0.162203	27.6	10	10.4							17533628	1239.2
Iraq	IRQ	2	1995	94	7						74	78	70.9088	11.7	84	24.5	99.6671	58.8733			5.417				36.7947	78.2333	40.7667	-1.53489						-1.94709	157.899	437370	82262.7	4.03829		20.0333							-1.85372	20370660	1375.54
Iraq	IRQ	2	2000	94	8	12.3		2039.68	11971		79.6667	86	70.8107	12.6	71	22.9	94.8113	50.9216		72.1	4.96567	0.17363			35.871	80.0667	48.9333	-1.47073	43.5			0.543		-1.8657	21.6245	437370	2422.67	0.101779	28.3	21.1333	12.9						-1.77503	23803136	1237.68
Iraq	IRQ	2	2005	94	9	25.1		1859.81	10915.3		66	66.6667	69.4227	13.6333	77	21.5	32.2231	47.7167		88.5	4.558	0.0290148	0.188667	1.3	34.301	82.1333	57.1	-1.52861	49.8			0.659	1.32	-1.68006	116.016	437370	72.3333	0.00264265	23.75	23.2667	7.55	92.8233	1.93861	0	66.8949	66.1238	-2.91133	27371558	989.132
Iraq	IRQ	2	2010	94	10	19.6		2194.04	12877		77	77.6667	68.8578	14.4667	73	19.8333	25.5887	37.0597		90.9	4.21133	0.0259514	0.45839	1.3	32.3177	84.4	65.2333	-1.30303	52.5			0.607	1.38	-1.19122	120.652	434320	0	0		25.9667		69.5583	2.75146	0.000928476	43.7056	43.0593	-2.09448	30961866	1205.44
Ireland	IRL	7	1980	95	4			16018.3			35		72.5501								3.15667	2.20687	0.0648813	9	21.3667											68890						92.0899		0.180903	0.708579	0		3.41318e+06	2876.91
Ireland	IRL	7	1985	95	5			17315			44.6667	46	73.6414								2.5	1.91288	0.0393319	8.16667	17.7											68890						93.8292		0.0009215	1.01032	0		3.53673e+06	3116.24
Ireland	IRL	7	1990	95	6			21713.5	21134.6		65.6667	78	74.7358	35.85	6	4.85		26.4331			2.09	1.65379	0.0151378	6.1	14.9333	99.8	99.7									68890						94.1968	1.1561	0.272945	0.676471	0		3.51974e+06	3754.5
Ireland	IRL	7	1995	95	7		0.116667	27140.8	25682.4		72.6667	77.3333	75.6136	39.8667	4	4.1	15.4479	27.0818	0.156667		1.85667	1.125	0.0524575	5.2	13.6	99.8	99.7	1.79332				2.06667		1.71031	1231.83	68890						110.31	1.05799	0.00285577	0.363181	0	1.28103	3.61225e+06	4554.74
Ireland	IRL	7	2000	95	8		0.85	41243	39026.8		85.3333	76.3333	76.5845	46.9333	6	4	15.0335	24.8205	0.67		1.91	0.474718	0.0295812	4.6	14.6	99.8	99.7	1.44496				2.3		1.66998	1812.35	68890						126.999	0.737179	0	0.191596	0	1.49612	3.80873e+06	5708.95
Ireland	IRL	7	2005	95	9		0	48540.1	45931.9		90	83.6667	78.9081	51.4667	2	3.03333	15.0984	22.2966	0		1.9	0.460935	0.0123333	5.53333	15.1	99.8	99.7	1.52814	76.9			2.863	19.45	1.62774	2994.76	68890						86.348	0.563684	0.131718	0.225385	0	1.19785	4.1681e+06	6253.47
Ireland	IRL	7	2010	95	10		0.96	45092.2	42669.2		94.3333	90.6667	80.5602	53.2	10	2.5	12.794	17.7185	0.82		2.04667	0.504384	0.00212077	3.025	16.4667	99.9	99.7	1.66919				3.173	15.671	1.37478	3857.48	68890						82.9185	0.603811	0.0927627	0.155185	0	0.977889	4.55744e+06	5854.08
Israel	ISR	7	1980	97	4		0	12401.1			87.5	82	73.8813						0.01		3.242	4.24399	2.51449	6.7634	24.2							2.98487				21640						71.2837		0.0818841	0.201728	0.0223212		3.87333e+06	3046.35
Israel	ISR	7	1985	97	5		0	13257.3			88	86	74.9902						0.13		3.058	3.86236	0.951993	6.4621	23.4333							3.25613				21640						62.8641		0.0147855	0.0577923	0.00531505		4.23033e+06	3417.26
Israel	ISR	7	1990	97	6			14693.5	19743.2		93	91	76.5577	41.55	12	6		92.3395			2.824	2.59805	0.610559	6.16563	21.9667	100	100					3.23513				21640						54.6669	15.0376	0	0.0184056	0.00317352		4709000	4128.6
Israel	ISR	7	1995	97	7			16960.4	22475.2		95	93.6667	77.6528	45.3	10	4.5	24.8483	71.9363			2.9	1.81181	0.503023	6.03707	21.2	100	100	1.47285				3.7443		0.974436	1439.4	21640						52.2545	9.95722	0	0.00807946	0.000571101	-1.23701	5.54533e+06	5134.14
Israel	ISR	7	2000	97	8		2.72	18675.8	24748.4		95.6667	96.6667	79.0065	47.9667	9	3.53333	26.2088	66.3163	1.84		2.945	1.11263	0.632813	6.14	21.4667	100	100	1.01201				3.86367		1.15174	1707.35	21640						53.6653	8.23738	0	0.00409526	0.000465533	-1.06522	6.28433e+06	6232.56
Israel	ISR	7	2005	97	9		1.6	19377.1	25677.8		95	95.6667	80.2837	50.1	7	2.83333	25.9776	55.9497	1.27		2.87333	0.601768	1.03567	6.15	21.0333	100	100	0.913129				3.67	6.22	1.21294	1781.64	21640						65.2738	8.18544	0	0.26166	0.000947626	-1.2988	6.93093e+06	6603.12
Israel	ISR	7	2010	97	10		0.29	22098.7	29284.2		95	97	81.5707	52.4667	5	2.3	24.8895	49.97	0.36		2.99	0.739181	0.0872547	3.435	21.5667	100	100	0.710063				3.498	5.0565	1.31919	2067.9	21640						51.4983	6.42523	0.109835	0.334376	0.00231523	-1.37916	7625000	6827.75
Italy	ITA	7	1980	98	4			20115.6					74.0999								1.65	1.16255	1.01463	9.6	11.4				78							294110						39.9202		0.00393882	0.487839	0.0921873		56417768	3080.92
Italy	ITA	7	1985	98	5		0	21993.1					75.5437						0.12		1.41	1.36037	0.367098	8.26667	10.1333											294110						35.8178		5.62779e-05	0.378518	0.0704544		56588648	3395.45
Italy	ITA	7	1990	98	6		0.39	25542.3	29897.5	0.3	89	46.5	76.9466	35.3	10	6.1		57.2372	0.375		1.32	0.773381	0.244499	7.03333	9.93333	100	100									294110						31.0302	2.1026	0.00483262	0.167901	0.0484857		56716512	4125.61
Italy	ITA	7	1995	98	7		3.47	27072.9	31416.5	0.3	95.3333	51.6667	78.2049	33.5333	6	4.73333	27.1526	45.6877	2.54		1.2	0.654567	0.334671	6.46667	9.3	100	100	0.359374	62.7			3.9		0.822709	1531.46	294110						36.422	1.82854	5.00422e-05	0.18126	0.0445273	1.03704	56849328	4565.3
Italy	ITA	7	2000	98	8		1.11	29705.4	34471.4	0.3	91.6667	73.6667	79.7431	35.4667	4	3.43333	24.6884	40.4268	1.19		1.24667	0.68287	0.182355	4.73333	9.43333	100	100	0.720844				4.26667		0.768044	2024.19	294110						41.3169	1.98318	2.61034e-05	0.201999	0.0518048	0.852929	56944176	5261.95
Italy	ITA	7	2005	98	9		1.02	30963.8	35931.6	0.3	95	87	80.9301	37.8667	5	2.7	20.8233	39.543	0.89		1.33333	0.597054	0.347	3.96667	9.56667	100	100	0.411543				3.9515	6.932	0.546458	2507.71	294140						43.0577	1.87544	8.16011e-05	0.247248	0.103537	0.415416	57932932	5750.84
Italy	ITA	7	2010	98	10		1.15	29645.9	34402.3	0.3	96	90.3333	82.3033	38.0333	4	2.43333	20.0846	34.839	1.33		1.40667	0.698498	0.167844	3.51	9.26667	100	100	0.0673938				3.79333	0.29	0.416739	3026.49	294140						44.554	1.7678	0.000674965	0.189119	0.112134	0.440467	59250744	5458.97
Jamaica	JAM	3	1980	99	4						31.5		70.4778								3.73833	0.286349	0		29.1017				54.9			0.3598				10830						77.8864		10.8026	11.5211	0		2133147	673.669
Jamaica	JAM	3	1985	99	5						64	53.3333	71.0451								3.30867	0.436887	0.00642154	3.3333	28.0423							0.4891				10830						72.0905		8.54717	9.2651	0		2.30893e+06	600.088
Jamaica	JAM	3	1990	99	6		0.1		7543.95	1.3	85.3333	74	70.6551	66.65	98	16.85		65.3592	2.63	92	2.95067	0.350101	0.00550466	2.30005	25.5097	93.4	88.8		54.6	162.807	-178.318	0.57				10830			10.75	10.1	5.15	67.5013	0.642552	6.37936	7.07847	0		2390314	729.464
Jamaica	JAM	3	1995	99	7		0.49		8563.22	2.26667	91.6667	89.3333	70.2775	66.6667	89	15.3667	26.7808	62.0231	2.07	90	2.74467	0.303701		2.11	24.3667	93.4	88.8	-0.221414		17.8783	-8.69575	0.9855		0.162343	257.43	10830			10.8333	8.2	4.7	69.7378	0.612506	3.31196	4.00291	0	0.0145432	2.48331e+06	1990.51
Jamaica	JAM	3	2000	99	8		15.47		8150.44	2.46667	93.6667	85	70.4837	59.2667	88	14.1	34.8568	54.2435	18.035	97.2	2.60333	0.15128	0.0112334	1.5	20.14	93.4	88.8	-0.173984		5.8245	-5.29578			0.00958663	304.599	10830	3.5	0.00135148	6.43333	7.46667	3.4	49.5231	0.514574	1.74347	2.10798	0	0.0787833	2.58974e+06	2329.01
Jamaica	JAM	3	2005	99	9	15	0.02	4189.66	8954.33	2.13333	97.3333	85.6667	71.4843	57.4667	85	12.7667	29.6628	48.7779	0.92	95.6	2.47	0.119456	0.01	1.83333	16.9533	93.3	88.8	-0.414251		18.4333	-2.39267			0.131302	307.953	10830	235	0.0888941	5.05	6.93333	3.4	57.6556	0.557639	1.89881	2.16678	0	-0.301463	2643596	2469.74
Jamaica	JAM	3	2010	99	10				8460.38	1.86667	92	88.3333	72.8392	55.9333	82	11.3	31.692	43.1268			2.33433	0.183525	0.000908903	1.75	15.2333	93.1333	88.8	-0.368657			-86.6412			0.207442	388.929	10830	15	0.00557479	4.8	8.6	3.2	53.0763	0.915414	1.70149	2.11404	0	-0.276298	2.69068e+06	1564.96
Japan	JPN	6	1980	100	4			21063.2			67.5	68.5	76.2812								1.75333	0.921815	2.26532	13.7	13.5333				62.2			1.26667				366367			8.3		3.2	23.3155		0.0112127	0.21181	0.00945768		116766664	4778.27
Japan	JPN	6	1985	100	5			24730.4			83	73.3333	77.6935								1.76333	0.630886	2.99993	14.7	11.9333				60.05			1.46667				364667						20.7806		0.00261748	0.103149	0.00301945		120754664	5280.16
Japan	JPN	6	1990	100	6			30972.3	29993.4		89.6667	73.6667	78.9185	50.4	14	2.5		39.3674		100	1.54667	0.546634	3.58399		10.0333	100	100		57.9			1.7				364600						16.1603	0.823301	0.00358903	0.0498252	0.00162535		123524664	6470.91
Japan	JPN	6	1995	100	7			33031.5	31309.2		84.3333	89.3333	79.8079	50.1	10	2.23333	14.0413	34.2339		100	1.449	0.549092	1.23377	15.3667	9.71333	100	100	1.04679	58.6			1.8		0.956614	1607.85	364567						14.8714	0.916308	0.000370838	0.0221127	0.00114716	1.1117	125387000	7362.3
Japan	JPN	6	2000	100	8			33741.4	31982.1		86.6667	96.3333	81.0213	49.3667	10	1.7	15.2949	27.355			1.34367	0.492009	0.812546	14.1333	9.33333	100	100	1.22688	55.9			1.9		1.19474	1956.95	364500						17.5525	0.973693	9.95376e-06	0.0212538	0.00102979	1.12755	126889664	7870.64
Japan	JPN	6	2005	100	9			35832.4	33964.1		98.3333	97.6667	82.0924	48.3667	7	1.4	16.2134	23.1814		99.8	1.29	0.508673	0.383	13.9933	8.58563	100	100	1.25365	53.15			2.0915	6.8065	1.4424	2481.15	364500						24.7816	0.974909	0.00117275	0.0300053	0.00222258	1.02026	127763336	8172.12
Japan	JPN	6	2010	100	10			35832.8	33964.4		98	94	82.7885	48.7333	6	1.16667	14.5347	19.4472			1.38333	0.719413	0.370529	13.7	8.43333	100	100	1.50424				2.297	4.143	1.48408	3209.96	364500						25.8526	1.00821	0.00429798	0.0297898	0.00230195	0.925655	127608568	8021.15
Jordan	JOR	2	1980	102	4			2024.94			55.5	34.5	66.2228								7.25633	0.51008	0.726118	1.232	41.069							0.9502				88240						79.119		0.712641	0.766195	0		2.18252e+06	404.514
Jordan	JOR	2	1985	102	5			2267.08			84.6667	73	68.3317								6.575	0.532942	0.553322	1.2055	37.3663				26.5			1.1594				88240						63.7189		0.146579	0.188946	0.00615009		2.64643e+06	813.145
Jordan	JOR	2	1990	102	6			1729.93	6741.72		92.6667	85.3333	69.9118	9.35	86	19.15		65.3995		87.2	5.53967	0.539741	0.0431199	1.7978	34.466	96.75	91.1		40		0	1.3478				88240			20.5	6.1	4.8	82.8027	8.93154	0	0.216909	0		3257000	988.224
Jordan	JOR	2	1995	102	7			1858.23	7423.78		95	92.3333	70.9242	11.8	73	17.3333	24.9032	59.791			4.68	1.40369	0.0406648	1.6302	33.1643	96.8667	90.9333	-0.124437		149.175	-256.332	1.6255		0.12165	241.684	88240				9		82.1518	5.6731	0	0.343054	0.00220135	-0.152486	4.19367e+06	1206.11
Jordan	JOR	2	2000	102	8			1932.58	7720.78		91.6667	92	71.7804	12.4333	65	15.5667	37.0472	56.7288			4.058	0.354527	0.133677		31.1933	96.6667	90.8	0.0407441		28.2594	-62.1182	2.05		-0.00830553	310.571	88240				7.56667		74.9168	6.14395	0	0.321755	0.00328308	-0.0906265	4.79833e+06	1375.33
Jordan	JOR	2	2005	102	9		0.06	2327.51	9298.58		96	97.6667	72.6379	12	58	13.7667	39.9573	48.8946	0.46		3.73433	0.235684	0.081	1.8	30.1407	96.4333	90.6667	0.322002		13.4567	-32.7377	2.195	3.2045	0.127747	386.919	88240				5		111.539	4.86552	0	0.425665	0.00254642	-0.377922	5.41233e+06	1711.94
Jordan	JOR	2	2010	102	10		0.02	2819.38	11263.6		98	97	73.4354	15.6333	53	12.1	24.726	38.6456	0.16		3.45667	0.20607	0.162997	1.8	28.836	96.2333	90.5333	0.126949	59.3	13.8699	-0.00121187	2.558	4.049	0.169346	499.852	88780			8.3	5	1.9	88.4757	5.29214	1.98994	2.16186	0.00188115	-0.39406	6.04733e+06	2205.9
Kazakhstan	KAZ	4	1980	103	4								65.9324								2.95633			13.1613	24.1							3.0949				2699700												14521710
Kazakhstan	KAZ	4	1985	103	5								68.6622								3.09833			13.5529	25.4							3.62823				2699700												15405995
Kazakhstan	KAZ	4	1990	103	6			2895.76	11993.1				68.2033	62.4	91	22.5		78.3673		98.7	2.71667			13.6684	21.9	94.1	89.9					3.92573				2699700								0	19.3659	13.2267		16349333	5773.42
Kazakhstan	KAZ	4	1995	103	7		0.92	2009.59	8322.94		88	94.3333	64.9008	62.7333	91	22.5333	35.7324	63.5184	4.93	98.6667	2.22333	2.98137	0.0616071	11.3749	16.9333	94	89.5	-1.1093	59.1		0	3.6259		-1.06626	169.868	2699700			19	5	6.7	41.5586	1.03786	1.52521	16.8999	11.0095	-0.516208	15829573	4006.16
Kazakhstan	KAZ	4	2000	103	8	35.8	1.28	2378.65	9851.45		96.6667	97.6667	65.6016	64.7667	71	19.6333	46.072	57.5342	5.92	98.6333	1.8	1.47334	0.132928	7.13667	14.6	93.7667	88.5	-1.06216	66.1	1.74117	-6.66213	3.265		-0.713453	196.978	2699700			13.9	13	3.8	66.7643	0.879148	1.34215	33.9043	26.2153	0.0112008	14890129	3173.3
Kazakhstan	KAZ	4	2005	103	9	16.8	0.11	3790.22	15697.7		93	99	65.9862	64.6	50	15.7	39.9365	52.2756	0.933333	99.5333	2.26333	0.804379	0.0443333	7.73333	18.7733	93.5	87.4	-0.997509	50.7		0	3.72667	7.64	-0.549101	351.337	2699700			17.5	5	4.9	77.2542	1.00131	2.83378	47.3413	34.9023	0.146914	15156033	4044.16
Kazakhstan	KAZ	4	2010	103	10	31.8	0.01	4740.54	19633.5		98.6667	99	68.5682	66.9667	40	11.3	40.7321	46.7874	0.12	100	2.59333	0.177814	0.0533223	7.61	22.3433	93.1667	86.4	-0.945864	51		0	3.9695	8.276	-0.404551	527.415	2699700			13.1	5	3.7	63.3026	1.02652	2.60943	35.0891	26.2831	0.293555	16323627	4689.46
Kenya	KEN	1	1980	104	4			534.145					57.8058								7.453	7.86833	0.227775		49.342							0.099				569140						45.003		0.000343601	3.84729	0		16276851	106.132
Kenya	KEN	1	1985	104	5			508.275			66.6667	61	59.5144								6.912	5.92452	0.0235456	1.7071	46.9933				17			0.1545				569140	4.13183e+06	210.111				39.6887		0.001811	3.449	0		19664932	112.592
Kenya	KEN	1	1990	104	6			550.527	1989.78	3.2	84.3333	78	59.0705	69.85	490	32.9		54.1122		50	6.03833	5.64295	0.0321105	1.5417	42.1947	43.2	33.4		26.9	316.991	-267.032	0.0451				569140				34.8		37.6442	2.74722	0.000532049	4.88572	0		23450072	124.238
Kenya	KEN	1	1995	104	7		9.35	513.702	1858.01	10.0667	91	82.6667	55.9514	66.6	530	33.4333	44.7232	55.7929	21.42		5.26067	7.47364	0.0365983		38.5047	47.3667	37.9	-1.02881		11.2723	0	0.132		-0.33629	45.6386	569140	4.74122e+06	172.955	39.8	33.3667	19.8	48.9726	1.67886	0.00197354	5.46754	0	-0.734766	27412986	127.654
Kenya	KEN	1	2000	104	8			506.134	1830.64	9.3	81.3333	77	52.9229	63.1333	570	32.7	45.3543	61.6283			5.01433	9.80655	0.01685		38.5297	51.8	43	-0.948723		13.3303	-4.02192			-0.538031	51.7533	569140	109859	3.51024	41	32.9	17.5	37.7146	1.42499	0	2.84265	0	-1.14016	31296666	118.021
Kenya	KEN	1	2005	104	9		16.91	524.522	1897.15	6.63333	76.3333	73	54.7444	60.4333	550	30.6	44.4272	63.5184	31.76		4.919	12.6336		1.4	38.6393	56.0667	48	-0.881218		20.0333	-8.35333	0.139		-0.594615	59.0201	569140	28328	0.791448	40.9	30.6667	18.4	47.3711	1.65828	0.0133516	3.25466	0	-1.15499	35792608	138.328
Kenya	KEN	1	2010	104	10	32		572.626	2071.14	6.03333	85	87	59.511	61.4667	460	27.9	45.3319	68.8061		43.8	4.615	12.054	0.0436273	1.4	36.6677	60.1	53	-0.986713	45.5	8.93755	-10.6866	0.181	0.792	-0.571054	72.1566	569140	950668	23.232	35.2	26.8	16.4	53.6037	1.89471	0.157183	4.36861	0	-1.28071	40920608	151.831
Kiribati	KIR	6	1980	105	4			1360.39			36		55.8487								5.06333	0.116691		4.9315	36.866							0.5164				810						107.672		0	0.0550365			54524
Kiribati	KIR	6	1985	105	5			1022.08			30.6667	7	58.3897								4.85533	0.615584			37.1877							0.4966				810			34.4		11.3	89.4097		0	0.0724828			62183.3
Kiribati	KIR	6	1990	105	6			932.679	1409.3		82	66.6667	60.6326		250	29.45					4.633	16.1218		4.2718	35.9537	49.95	36.45					0.1848				810				9.1		88.7408		0	0.0730453			70957.7
Kiribati	KIR	6	1995	105	7			960.903	1467.5		70	60.3333	62.5812		240	26.9667	0.120997			72	4.40633	4.25527	0.00731965		33.3327	53.3667	39.4333								151.18	810				7.13333		64.7906		0	0.0960919			76411.7
Kiribati	KIR	6	2000	105	8			1149.37	1755.33		84.3333	72.6667	64.5999		200	24.7	0.120145				3.88033	8.47088			28.7683	58.7667	42.7	-0.375488	36.1					-0.197733	173.67	810				7.26667		68.7191		0	0.0453913			82808.7
Kiribati	KIR	6	2005	105	9			1157.08	1767.1		75.6667	67.3333	66.2634		170	23.4	0.130079			63	3.32867	1.56185		1.505	24.8387	62.2333	45.9667	0.218065	21.5			0.2635	3.02	-0.554014	243.315	810				6.83333		66.554		0	0.0555427		1.33594	90452.3
Kiribati	KIR	6	2010	105	10	69		1144.52	1747.92		92	87	67.8835		140	22.6	0.100296			79.8	3.04967	3.66601		1.3849	23.429	65.4333	49.2667	-0.013874	22.3			0.376	3.706	-0.807662	260.468	810				6.93333		55.6922		0	0.09946		1.4187	97755
Korea, Dem. Rep.	PRK	6	1980	106	4						51	30	65.7326								2.68533		0.45831		19.9787											120410												17382280	1104.57
Korea, Dem. Rep.	PRK	6	1985	106	5						61	37.6667	67.4441								2.58733		1.34103		21.2903											120410												18775034	1185.75
Korea, Dem. Rep.	PRK	6	1990	106	6						97.3333	98.3333	69.2477	76.55	85	22.2		131.288			2.292		0.701386		20.77	100	100									120410				23.7								20199992	1245.47
Korea, Dem. Rep.	PRK	6	1995	106	7						63.6667	66.6667	66.1566	75.6	83	30.3		119.52			2.121		0.113861		20.0787	100	100	-1.75423	62			2.97		-1.90824		120410				34.0333							-0.508646	21752916	889.809
Korea, Dem. Rep.	PRK	6	2000	106	8						56	77.6667	65.0605	74.6	120	26.6667		136.732		96.7	1.994		0.0846246		17.9017	99.6667	99.4667	-1.80099						-1.92334		120410	80745.3	3.53498	51	37	24.7						0.0258784	22841808	716.237
Korea, Dem. Rep.	PRK	6	2005	106	9	65					80	95.6667	68.1027	73.4667	110	17.3667		129.745		97.1	2.005		0.00633333		15.5527	98.9667	98.3	-1.4902						-1.74512		120410	17129.3	0.719493	43.1	34.3667	20.6						0.0132486	23807518	793.614
Korea, Dem. Rep.	PRK	6	2010	106	10						93.3333	98.6667	68.9159	72.5333	98	16.5333		124.592		100	2.00233		0.00272671		14.425	98.2667	97.1	-1.35869						-1.85442		120410	14552.7	0.593957	32.4	37.4667	18.8						-0.242902	24501226	737.906
Korea, Rep.	KOR	6	1980	107	4			4047.05			61	4.5	65.8044								2.76333	1.35856	2.15972	1.7	22.6667				54.5			0.5				96460						57.212		0.0287938	0.472598	0		38127088	921.993
Korea, Rep.	KOR	6	1985	107	5			5746.18			76	79.6667	68.54								1.66	0.779884	1.13554	2.4	16.0667				70.4			0.6				96460	0	0				58.1499		0.0169856	0.242761	0		40808456	1356.79
Korea, Rep.	KOR	6	1990	107	6			8859.47	12608.4		80.6667	93.6667	71.2965	47.1	18	3.05		62.9665			1.61333	1.21247	1.81379	3.13333	15.5667	89.6	67.4		79.4			0.833333				96460	0	0		5		47.7666	3.58021	0.0268226	0.0860907	0		42871340	2352.42
Korea, Rep.	KOR	6	1995	107	7			12225.8	16736.8		94	91.3333	73.4229	48.4667	18	2.4	50.3644	69.145			1.62133	1.26956	2.01656	4.36667	15.5667	90.7	67.9333	0.265114	77.4			1.13333		0.634328	510.96	96460	174.667	0.00387404		5		45.3904	2.81154	0.00258867	0.0214548	0	0.518149	45086404	3885.74
Korea, Rep.	KOR	6	2000	107	8			14981	20508.5		93.3333	93.6667	75.8502	48.6667	19	2.66667	38.3172	57.706			1.39133	0.970847	1.44573	5.93333	12.6333	93.4333	75.3	0.248035	79.3			1.33333		0.704767	769.776	96553.3	3417	0.0727113		5		56.0363	2.45747	0.000579303	0.0199176	0	0.300677	46994048	5698.9
Korea, Rep.	KOR	6	2005	107	9			18725.2	25634.2		94	99	78.4162	50	18	2.46667	37.2159	55.6251			1.11767	0.773009	1.15	8.62	9.3	96.1333	83.2	0.400821	79.9			1.71	4.393	1.00549	1296.45	96850	1390.33	0.0288552		5		62.0109	2.42891	0.00178189	0.0304173	0.00132798	0.411385	48183148	7750.7
Korea, Rep.	KOR	6	2010	107	10			22032.1	30161.2		95.6667	96.6667	80.6052	49.2667	21	1.76667	34.5208	48.2271			1.20633	0.98331	1.06826	10.3	9.26667	97.7333	87.9	0.448803	80			2.024	5.289	1.19557	2059.8	97100	1266.33	0.0256046		5		82.4578	2.59797	0.0054366	0.053578	0.00208378	0.314872	49457284	9602.21
Kosovo	KSV	4	1980	108	4								65.8976								4.58				31											10887												1.52133e+06
Kosovo	KSV	4	1985	108	5								66.7976								4.61667				32.4667											10887												1682000
Kosovo	KSV	4	1990	108	6								67.7488					45.4421			3.8				28.8333											10887												1.86233e+06
Kosovo	KSV	4	1995	108	7								68.5504					37.0192			2.70333				22.1											10887												2.02833e+06
Kosovo	KSV	4	2000	108	8			1718.07	5021.83				67.6333					44.4655			2.87667				22.4											10887								0	0.0338436	0		1.72105e+06	1762.57
Kosovo	KSV	4	2005	108	9			2172.04	6348.77				68.6959					56.5944			2.53667				20			-0.523128						-0.367745		10887								0.0419193	0.301629	0		1.70998e+06	2168.48
Kosovo	KSV	4	2010	108	10			2701.42	7896.11				69.8992					49.8649			2.29				18.5333			-0.597384			0			-0.510254		10887								1.93708	2.61591	0	-0.589949	1776037	2718.27
Kuwait	KWT	2	1980	109	4						73	59.5	69.6877								5.51533	0.119891	0.169796	4.1447	39.039							1.55495				17820						92.9043		0	46.5458	66.1869		1.37162e+06	6177.68
Kuwait	KWT	2	1985	109	5						90	90.6667	71.1964							96	4.084	0.59665	0.679078		30.9923				39			1.5656				17820			16.7		5.6	78.4697		0	43.7936	41.3828		1.73413e+06	8180.46
Kuwait	KWT	2	1990	109	6						81.6667	79.6667	72.2537	35.1	12	9		200.424			2.391	0.336405	0.446336	2.9854	19.6593	99	99					0.1831				17820				39.3		61.9944	61.4782	0	30.1186	28.8878		2039549	7642.85
Kuwait	KWT	2	1995	109	7	11.9		31341	88753.9		99	98.3333	72.8965	40.6	10	7.7	18.1438	180.076		98.1	2.46967	0.0423486	0.757584		20.7353	99	99	0.715271	50			1.783		0.132863	1367.17	17820			9.95	7.86667	5.35	73.9322	12.2299	0	43.7031	41.3537	0.130624	1.58568e+06	13807.1
Kuwait	KWT	2	2000	109	8			28282.8	80093.4		97	98	73.3539	44.2	8	6.63333	19.32	116.963			2.856	0.0249672	0.196209		23.7413	99	99	0.835642	52			1.525		-0.116752	1187.9	17820			4	5	2.2	68.3898	7.06742	0	45.2815	42.5317	0.651903	1.90175e+06	15319.4
Kuwait	KWT	2	2005	109	9			34846.8	98681.9		98.6667	98.3333	73.7391	44.4333	6	6	17.6317	105.357			2.63433	0.00737935	0.0095	1.9	21.3247	99	99	0.711203				1.8	3.7	0.180052	1172.02	17820			4.4	5	2.73333	72.1944	4.56429	0	57.9498	54.7543	0.292475	2.30341e+06	17014.4
Kuwait	KWT	2	2010	109	10			29501.8	83545.5		98.6667	98.6667	74.1634	42.9333	13	5.43333	15.4276	92.9471			2.66933	0.0528451	0.0569579	2	21.2853	99	99	0.315049				1.793	4.55	0.137908	1340.59	17820			3.96667	5	1.83333	75.802	3.6498	0	51.6698	49.9642	0.356363	2.9888e+06	16410.4
Kyrgyz Republic	KGZ	4	1980	110	4								62.9177								4.04167			12.0649	29.721							2.84515				191800												3618400
Kyrgyz Republic	KGZ	4	1985	110	5			593.689					64.9059								4.08767			12.0128	32.2333							3.03807				191800												3.99107e+06
Kyrgyz Republic	KGZ	4	1990	110	6			668.478	3312.3	0.1			68.252	58.35	85	28.15				98.8667	3.74533			12.0024	29.6	72.85	59.2					3.38507				191800	1	0.000227924						0	1.75799	0.709568		4.38743e+06	2326.46
Kyrgyz Republic	KGZ	4	1995	110	7			355.014	1765.95	0.1	91	94.3333	66.1244	57.7333	120	26.8333	48.5511	41.4077		98.1	3.14667	11.9804		8.8851	24.7333	73.5	60.8333	-0.472677			-0.099222	3.19913		-0.408373	60.1518	191800	11.6667	0.00255402		16.0333		56.1866	3.01108	0.3421	1.0794	0.499266	-0.322044	4.56797e+06	1978.79
Kyrgyz Republic	KGZ	4	2000	110	8		8.72	417.482	2076.69	0.1	99	98.6667	68.0894	56.2	100	23.1	51.5239	38.7899	25.855	98.6	2.47633	11.3104		7.02333	20.3667	78.7	69.0667	-0.726451			0	2.79233		-0.542838	65.2257	191800	9	0.00183875		16.7333		74.5105	2.63682	0.767439	1.80815	0.724219	-0.339551	4.89463e+06	1645.75
Kyrgyz Republic	KGZ	4	2005	110	9	32	3.85667	481.741	2396.34	0.1	96.3333	98.3333	67.935	54.0667	92	19.7	53.3155	37.4649	12.8033	97.9	2.6	10.4633	0.00333333	5.16667	22.1	84.2	77.3667	-1.15295	47.8	3.925	-5.397	2.445	5.79	-0.77466	107.872	191800	210.333	0.0407473	18.1	9.83333	2.7	82.249	3.0317	3.61502	4.91521	0.941088	-1.2281	5161900	1491.65
Kyrgyz Republic	KGZ	4	2010	110	10		1.34667	572.795	2849.27	0.2	95.6667	98.3333	69.335	55.1667	79	16	37.4447	45.8064	5.53333	98.5	3.02	4.87708		4.79	26.3667	87.5667	82.3	-1.16442		0.65441	0	2.385	5.742	-0.737705	153.773	191800	2.33333	0.000428245		8.4		101.665	3.4737	10.0227	11.0927	0.752763	-0.917355	5448600	1413.87
Lao PDR	LAO	6	1980	111	4						7	7	49.0125								6.275		0.0921452		42.678											230800												3255749
Lao PDR	LAO	6	1985	111	5			244.386			4.66667	7.33333	50.917								6.35733		0.0706369		43.12							0.7288				230800	16718.3	4.54419				11.9079		0.0565659	3.11317			3679056
Lao PDR	LAO	6	1990	111	6			259.611	1632.94	0.1	20.3333	33	54.1307	80.05	1100	47.35		48.862			6.14367		0.0110093	2.5698	42.8003						-13.4121	0.2343				230800	31546	7.43005		44.7		30.4009		0	10.788			4.24573e+06
Lao PDR	LAO	6	1995	111	7			307.869	1909.77	0.1	53.3333	71.3333	58.074	79.9667	830	43.9	37.0241	45.3501			5.38967				38.4093	39.9333	33.5	-0.472677	20	21.6174	0	0.586		-0.67207	40.3381	230800	52424	10.7653	52.9	44.1667	35.9	53.7121	5.89342	0	11.8657		0.229046	4.86974e+06
Lao PDR	LAO	6	2000	111	8	22.6		375.486	2329.2	0.1	52.6667	54.3333	61.6333	78.8333	600	39.7667	57.3355	46.3693		19.4	4.20033		0.0273345		31.0123	45.5	37.9333	-0.778882	32.2	2.77464	0			-0.813593	44.2258	230800	31759.3	5.89716	48.2	39.5333	36.4	51.4539	0.854255	0	6.75985		-0.688048	5385532
Lao PDR	LAO	6	2005	111	9	26		474.839	2945.5	0.1	50.3333	41.6667	64.4943	77.5333	410	35.4333	59.5835	48.5927		20.3	3.567		0.004	1.1989	28.4207	56.8	49.1667	-1.29319	38.4	2.09333	0	0.311	0.968	-1.06444	74.2217	230800	16060	2.77124	47.6	33.4667	31.6	51.3869	0.43224	4.98094	10.9987		-0.381876	5.79523e+06
Lao PDR	LAO	6	2010	111	10			628.787	3900.47	0.166667	73	64	66.8966	76.4667	270	31.3	37.1917	46.0147		37	3.286		0.0181781	0.72	28.1797	67.4667	60.3667	-1.21809		0.0181781	0	0.2295	0.8945	-0.89286	74.656	230800	17769.7	2.77868		28		50.6702	0.230337	12.3267	17.9834		-0.167664	6.395e+06
Latvia	LVA	4	1980	112	4			4426.31					68.6968								1.87			13.891	14.0333							3.623				62190												2.51236e+06
Latvia	LVA	4	1985	112	5			5177.93					69.6923								2.09667			14.2508	15.8							4.0881				62190												2.58027e+06
Latvia	LVA	4	1990	112	6			5338.69	12792.3				69.487	61.7	57	13.15		69.331		100	1.97667			13.9069	13.9667	98.5	95.8					4.10867				62190								0	0	0		2660229	3341.02
Latvia	LVA	4	1995	112	7		0.01	3355.22	8455.2		96	86	66.9441	53.1	58	14.7667	37.6062	54.1759	0.52	100	1.26667	19.8617	0.0105728	11.2284	8.8	98.4	95.8	-0.819546	48			3.01007		0.19409	336.371	62196						57.0212	0.834785	0	5.17563	0	0.440744	2.48767e+06	1987.76
Latvia	LVA	4	2000	112	8			4603.07	11599.8		96	97.3333	70.2729	49.6	42	10.5333	43.7062	47.0532		99.6667	1.20333	28.0628	0.00748891	8.65333	8.36667	98.4	95.8	-0.287677				3.09833		0.262303	500.014	62196						65.0464	0.904857	0	5.91833	0	0.292574	2.36507e+06	2122.83
Latvia	LVA	4	2005	112	9		0.39	7230.13	18220		98.6667	96.3333	71.4163	51.3	21	7.63333	37.9391	44.3996	0.58	100	1.38	16.5294	0.009	7.65	9.73333	98.4	95.8	0.25048				3.14	5.59	0.640976	867.527	62196						85.283	1.73727	0	2.6499	0	0.738056	2.24009e+06	2783.82
Latvia	LVA	4	2010	112	10		1.115	7526.62	18967.2		93.3333	91.3333	73.3797	53.9667	29	5.8	35.7579	40.1781	1.37		1.38333	10.7344	0.0163603	5.87333	9.6	98.4	95.8	0.146794				2.8885	4.7945	0.687351	1110.92	62206.7						86.46	1.17791	0	1.98615	0	0.376478	2.09964e+06	3173.54
Lebanon	LBN	2	1980	113	4						2		67.9602								3.99567		0.0448647		29.7603							1.70345				10230												2.60787e+06	979.1
Lebanon	LBN	2	1985	113	5						17	23	68.9032								3.48267		0.211108		27.4453											10230												2673704	1338.66
Lebanon	LBN	2	1990	113	6			3543.32	9115.62		82.3333	61.3333	70.2288	16.7	64	15.6		35.7526			3.00367			1.6506	24.631	100	100				0	1.59415				10230				5		100.977	6.35342	0	0.0604411	0		2.7107e+06	791.94
Lebanon	LBN	2	1995	113	7			5329.92	12236.3		92.6667	86	72.0731	18.3667	47	13.2	56.2229	55.2323		98	2.617		0.0353783		22.1083	100	100	-0.468919	61.1		-0.104915			-0.0628295	1164.66	10230			17.2	5	3.5	66.1849	6.1275	0	0.024816	0	-0.7584	3.02635e+06	1719.9
Lebanon	LBN	2	2000	113	8	26.6		5396.25	12388.6		83	71	74.3972	19.1667	37	10.6667	56.232	58.5566			2.22433	3.22123	0.00449334	3	18.5163	100	100	-0.405071	62.7		0	3.253		-0.142314	966.728	10230				5		42.6089	5.19656	0	0.00258349	0	-0.52938	3.2499e+06	3010.97
Lebanon	LBN	2	2005	113	9			5339.85	12259.1		76.6667	63.3333	77.0633	20.3	26	7.93333	46.6614	49.4939		98	1.76833	1.31034	0.001	3.6	14.1807	100	100	-0.676466	58		0	2.807	1.32	-0.27514	775.371	10230			16.5	5	4.2	56.583	4.56859	0	0.00351297	0	-1.20562	3.97342e+06	2807.16
Lebanon	LBN	2	2010	113	10	14.8		6981.93	16029		81	79	79.2406	22	18	5.93333	44.1267	47.393			1.51667	0.80004	0.0354472	3.5	12.857	100	100	-0.858131	53.7		0	3.42667	2.39333	-0.339773	981.218	10230				5		62.2541	4.09601	0	0.00362406	0	-1.58984	4323602	3356.1
Lesotho	LSO	1	1980	114	4			435.264			56	49	53.66								5.588		0.00828271		41.0123											30360						126.584		0	6.92761			1.30744e+06
Lesotho	LSO	1	1985	114	5			439.994			79	70.6667	56.2744								5.31133		0.00802692		38.2613							0.071				30360						144.553		0	7.32169			1.46707e+06
Lesotho	LSO	1	1990	114	6			507.774	1319.66	1.1	82.3333	80	59.245	67.25	720	44.4		56.5315			4.92		0.00825699		35.263	77.55	74.9			0.0229361	-1.69177	0.043				30360				17		143.543	5.21097	0	5.20453			1.59846e+06
Lesotho	LSO	1	1995	114	7		32.99	582.083	1489.5	11.2333	87.3333	82.3333	56.7084	67.5333	630	42.4	40.8433	77.7179	44.28		4.54667				33.6147	78.1	75	-0.472677	29.1	0.121994	0	0.054		-0.144676	65.5993	30360				18.1		147.919	3.77565	0	3.936		0.116533	1752713
Lesotho	LSO	1	2000	114	8	15		638.27	1633.28	21.4667	83	73.6667	47.2924	67.8	680	40.7333	34.2307	61.096		59.8	4.088	1.52796	0.00674002		31.448	79.1	75.5	-0.123623	35.5	0.258367	0			-0.17395	73.1534	30360			53	17.4333	15	135.914	3.9177	0	3.76479		-0.018002	1.85578e+06
Lesotho	LSO	1	2005	114	9	36.4		714.326	1827.9	22	89.3333	83	43.7798	61.8333	670	41.9333	30.4112	57.5645		55.4	3.56533	0.73582	0.001	1.33411	28.8513	80	76	-0.0947402	37.3	0.266667	-6.09367			-0.307907	88.5125	30360			45.2	16.4333	16.6	159.958	2.49186	0	3.57854		0.0924866	1926093
Lesotho	LSO	1	2010	114	10	53.5	29.17	859.468	2199.3	22.6667	93.3333	88	47.4459	58.6667	540	44.4333	17.6288	44.5149	42.88	61.5	3.208	3.45234			27.9027	81	76.5	0.173391	47	0.230255	0			-0.303475	190.178	30360			39	16.6667	13.5	148.305	2.78619	0	4.95869		0.396558	2.00944e+06
Liberia	LBR	1	1980	115	4			636.609					45.9892								6.97	26.7015			48.8227							0.1058				96320						125.095		18.4123	28.1114			1.8951e+06
Liberia	LBR	1	1985	115	5			495.429					47.2926							58.1	6.87067	25.5601	0.00642154		47.707				6.4							96320	130005	59.3798				86.8069		15.4079	21.3916			2.18938e+06
Liberia	LBR	1	1990	115	6			229.163	470.629	0.95			47.2615	56.2	1200	52.15		23.3684			6.5		0.0103212		45.3483					1.09176	-0.368812					96320				29.6		240.712	6.79888	9.16171	37.9128			2101985
Liberia	LBR	1	1995	115	7			52.3288	148.508	2.3			50.1431	57.4333	1600	50.1333		22.408			6.15767				43.797	58.6	47.3	-1.74003		0.666902	0			-1.87387		96320	239998	114.342		40.6667		767.811	31.2405	8.74282	66.735		-2.55736	2.09896e+06
Liberia	LBR	1	2000	115	8	35.4		167.71	475.957	3.1	46	63.3333	52.4146	58.3333	1100	43.7333	37.6117	22.5682		50.9	5.87733		0.00505501		42.738	61.1667	49.5333	-1.36874	10		0			-1.84282	18.6127	96320			45.3	34.3667	22.8	160.515		0	22.6894		-2.04739	2.8775e+06
Liberia	LBR	1	2005	115	9			165.667	470.159	2.36667	50.3333	55.3333	55.1009	58.5	880	35.0667	40.6624	24.5218			5.45633				40.207	66.7667	55.1333	-0.926187			0	0.03	0.3	-1.37859	31.3395	96320	403145	122.92		30.2		93.0461	0.937718	0.0343475	29.128		-1.36027	3279740
Liberia	LBR	1	2010	115	10	34		241.992	686.769	1.4	76	73	59.3845	58.1333	680	28.1	22.9226	24.9861			5.025			0.74804	37.1487	72.3333	60.7667	-0.566486		512.485	-492.327	0.014	0.274	-1.25108	78.7911	96320	1.22584e+06	310.1		29.9333		74.8141	0.713423	1.15643	30.9039		-0.65283	3.95304e+06
Libya	LBY	2	1980	116	4						63.5	63.5	64.2702								7.75367	0	6.49503	4.8255	41.4397							1.48295				1759540												3.08092e+06	1134.95
Libya	LBY	2	1985	116	5						81.3333	76.3333	66.7421								6.57767		1.02263		35.1357											1759540												3735551	1056.74
Libya	LBY	2	1990	116	6						86	85	68.565	18.3	31	20.75		89.759			4.97233	0.0637812	0.152754	4.173	28.6713	54.4	54.9					1.071				1759540				5		58.0442		0	30.9055	29.572		4.26014e+06	1642.6
Libya	LBY	2	1995	116	7						95.3333	92.3333	70.2914	21.9	25	17.8	52.079	79.8844		94.4	3.74033				24.2257	54.4	54.9	-0.775769	45.2					-0.864723	408.337	1759540			20.7	5	4.3	54.5045		0	27.8936	26.2542	-1.07489	4.74649e+06	1868.5
Libya	LBY	2	2000	116	8			6760.93	22485.1		94	92.6667	71.9658	27.1667	21	15.4667	50.2886	71.7891		99	3.05833		0.01011		22.43	54.4	54.9	-0.73467						-1.10072	465.499	1759540				5		48.139	3.29025	0	30.8765	29.0057	-0.393138	5.17593e+06	2296.49
Libya	LBY	2	2005	116	9			7776.4	25862.3		97.6667	98	73.5698	29.5667	17	13.0667	34.5589	73.3264			2.789		0.014	3.55	22.7107			-0.908945				1.25	4.8	-1.01301	399.507	1759540				5		82.3801	1.56599	0	66.0795	60.7952	0.376782	5595975	3566.59
Libya	LBY	2	2010	116	10			7096.92	23602.5		98	98	74.7885	29.9	15	9.93333	27.9065	73.7877			2.52467	0.00222293	0.0157543	3.7	21.8907			-1.23936				1.9	6.8	-1.17732	447.446	1759540				5		81.1854		0	47.3301	43.5553	-0.165921	6.03606e+06	4383.09
Liechtenstein	LIE	7	1980	117	4			52305																	14.7667											160								0	0			25845.7
Liechtenstein	LIE	7	1985	117	5			56850.6																	14											160								0	0			27263.7
Liechtenstein	LIE	7	1990	117	6			69628.6										57.9982							13.5333											160								0	0			28754.3
Liechtenstein	LIE	7	1995	117	7			81304.1					77.5496					54.3692							12.8667			1.35954						1.7012		160								0	0.0327655		1.10697	30828
Liechtenstein	LIE	7	2000	117	8			104867					78.4041					46.7483			1.545				12.4667			1.38488						1.677		160								0	0.0225087		1.1046	33081.3
Liechtenstein	LIE	7	2005	117	9			106698					81.1293					39.2056			1.45333				10.7			1.29242						1.63093		160								0	0.0210212		1.45526	34737.7
Liechtenstein	LIE	7	2010	117	10			115262					81.7114					32.1413			1.6				10.4667			1.78587						1.76085		160								0	0.0234475		1.5525	36119.7
Lithuania	LTU	4	1980	118	4								70.475								2.00667			12.0664	15.2333											62680												3.41466e+06
Lithuania	LTU	4	1985	118	5								70.9673								2.09			12.7726	16.5333							3.7683				62680												3.54589e+06
Lithuania	LTU	4	1990	118	6			6530.21	15292.1				70.9834	59.05	34	10.05		37.7304		100	2.00667			12.5295	15.2	87.3	72.7					3.9695				62680								0	0.0254558	0.0254558		3695409	4022.98
Lithuania	LTU	4	1995	118	7		0	4001.88	9371.42		88	94.3333	69.2149	55.4667	21	9.4	24.2903	30.2258	0.04	100	1.53667	6.06872	0.0115895	11.0846	11.2667	89.1	76.0667	-0.0596706	50.7			4.0837		0.320234	352.643	62680						79.0884	0.483417	0	2.4229	0.161562	0.383067	3.62929e+06	2591.01
Lithuania	LTU	4	2000	118	8		0.04	5186.83	12146.3		94	97	71.7496	54.4	20	6	25.8789	26.9201	0.315	100	1.38	5.18888	0.01011	9.61	9.73333	91	79.8333	0.188684				4.06267		0.0586451	552.626	62680						80.812	1.19097	0	1.95094	0.392601	0.29271	3.4982e+06	2638.41
Lithuania	LTU	4	2005	118	9		0.49	7873.14	18436.9		94	97.3333	71.4236	51.2333	11	4.93333	31.2218	27.6856	0.9	100	1.29667	3.2213	0.041	8.05	9.26667	93	83.5667	0.207794				3.95	7.65	0.760491	856.665	62680						103.796	1.17423	0	1.04927	0.27555	0.767222	3.32317e+06	3245.73
Lithuania	LTU	4	2010	118	10		1.035	9020.82	21124.5		95	95.3333	73.2488	54.3	9	3.43333	26.9256	27.2157	1.175		1.51667	2.20221	0.0327205	6.85	11.5	95	87.3667	0.210707				3.641	7.117	0.725719	1306.07	62674.7						117.647	0.927472	0	0.942129	0.139126	0.634338	3.0961e+06	3541
Luxembourg	LUX	7	1980	119	4			32588.4					72.0775								1.51				11.5667							1.6												0	0	0		364077	10951.8
Luxembourg	LUX	7	1985	119	5			37602.6			77	58.3333	73.5869							100	1.41			8.1	11.4667							1.8												0	0	0		367020	11987.1
Luxembourg	LUX	7	1990	119	6			51172.5	58223.7		90.3333	80	75.0752	35.05	6	4		32.5339			1.57333			7.63333	12.7333	100	100					2											0.770713	0	0	0		381983	13764.3
Luxembourg	LUX	7	1995	119	7			57430.4	63776.7		96.6667	88.3333	76.4675	36.4667	11	3.16667	6.67592	29.8649			1.73		0.00365983	7.1	13.4667	100	100	2.04505				2.23333		2.05303	2233.27								0.699957	0	0	0	1.30782	408592	14405.2
Luxembourg	LUX	7	2000	119	8			71131.6	78991.9		98.6667	91	77.8228	40.7667	11	2.43333	10.5316	21.6			1.72	0.603629	0.00112334	6.2	12.8	100	100	2.09304				2.5		1.96729	3643.33	2590						99.3426	0.696261	0.0126989	0.0610536	0	1.53236	436100	15425.7
Luxembourg	LUX	7	2005	119	9			80857.7	89792.7		99	95.3333	79.2805	45.5	17	1.73333	11.5935	18.8862			1.64667	0.747449		6.3	11.7	100	100	1.82104				2.791	10.4387	1.76543	5652.13	2590						111.726	0.639019	0.00408572	0.0406484	0	1.35553	465297	16132.2
Luxembourg	LUX	7	2010	119	10			79859.5	88684.3		99	96	80.752	49	13	1.13333	10.2841	16.8781			1.58	2.52902	0.00636232	5.5	11.2667	100	100	2.07201				2.7725	8.729	1.73104	6202.27	2590						89.6026	0.575023	0.0752993	0.119912	0	1.39357	507694	15596
Macedonia, FYR	MKD	4	1980	121	4								68.6609								2.567			5.20793	21.6013							1.3735				25430												1893957
Macedonia, FYR	MKD	4	1985	121	5								69.7684								2.40433			5.47143	19.865							1.79363				25430												1.95153e+06
Macedonia, FYR	MKD	4	1990	121	6			2931.01	9829.52	0.1			71.1384	42.7	15	16.4		101.081		88.6667	2.24233			5.74467	17.85	99.3	98.5					2.2166				25430								0	0.374227	0		2006862	2671.08
Macedonia, FYR	MKD	4	1995	121	7			2446.8	8205.64	0.1	92	92	72.0731	42.7667	13	12.9667	41.2795	102.467		94.1667	1.98767	4.60127	0.0170792	5.38667	15.2817	99.3	98.5	-0.964424		1.92751	0	2.2877		-0.624937	432.32	25430						68.1437	2.96014	0.322603	1.02207	0	-0.630017	1970357	2829.65
Macedonia, FYR	MKD	4	2000	121	8	36.6	0.89	2620.77	8789.08	0.1	93.6667	95.6667	73.2361	41.3	15	9.5	40.8582	94.1829	3.4	97.4333	1.68067	1.53725	0.0812546	5.03	12.647	99.3	98.5	-0.664			0	2.201		-0.782272	490.403	25430			8		1.9	86.3388	3.44481	0.176438	0.721117	0	-0.783874	2.05057e+06	2827.99
Macedonia, FYR	MKD	4	2005	121	9	16	0.136667	2872.27	9632.51	0.1	94.6667	95.3333	74.0855	41.4667	14	8.4	37.7486	94.6794	0.793333	98.7	1.52	0.846196	0	4.66345	11.428	99.3	98.5667	-0.434942	13.5	0.24	-4.83633	2.5463	4.34	-0.173396	628.161	25430			6.35		1.5	88.5131	2.16512	2.09036	2.74596	0	-0.941787	2.08986e+06	3275.31
Macedonia, FYR	MKD	4	2010	121	10	23		3396.45	11390.4	0.1	95.6667	97	74.725	42.8667	7	6.33333	35.2202	90.0717		99.05	1.45233	0.570243		4.53	10.9413	99.4	98.7667	-0.0679349	40.2		-0.147848	2.6255	0.612	-0.117533	769.282	25220			10.5		2.1	96.1085	1.45694	3.24466	4.0957	0	-0.451914	2.10222e+06	3590.51
Madagascar	MDG	1	1980	122	4		66.6	397.517					49.0083						77.88		6.52	4.17577	0.0738542		44.752							0.0994				581540						26.2007		0.000545859	2.83321			8745989
Madagascar	MDG	1	1985	122	5			332.592			24	8.33333	49.7191								6.15433	1.94208	0.00963231		43.5757							0.1009				581540	512870	51.3558	40		29.7	22.6564		0.00042123	3.09445			9986608
Madagascar	MDG	1	1990	122	6			318.372	1595.86	0.25	48	48.3333	51.0475	83.65	740	40.85		56.4955			6.25033	4.57194		0.936	45.2363	29.15	15.5			105.781	-246.578	0.1197				581540				24.4		29.0852	1.24734	0.00382788	6.69523			11549866
Madagascar	MDG	1	1995	122	7			277.672	1413.49	0.666667	57.3333	54.6667	54.6161	83.9667	640	38.1	47.1832	78.3152			5.99633	5.43774	0.0268387		44.0653	33.7	19.6333	0.207123		53.1204	-0.000406647	0.1895		-0.580404	30.225	581540	196358	14.5901	55.2	30.3	30.4	32.6201	1.00827	0.0010857	6.75636		0.109187	13458309
Madagascar	MDG	1	2000	122	8	41	42.84	287.186	1461.91	0.7	57.3333	57	58.4527	84	550	33.3	39.5544	63.879	59.13	46.2	5.54733	4.35018			41.1143	38.1	24.2667	-0.133933	21.9	47.4572	-31.9645	0.087		-0.637115	38.1956	581540	385653	24.4893		32.7		43.4594	1.28828	0	3.53608		0.043881	15747798
Madagascar	MDG	1	2005	122	9	67.2	40.37	275.908	1404.51	0.7	82.6667	74.6667	61.1793	84.3667	530	27.7667	39.2022	60.9589	58.55	51.3	5.04133	4.80118		0.3	37.6267	42.6	28.9	-0.047685	27.1	1212.22	-1308.01	0.29	0.316	-0.457685	41.8158	581540	6693.33	0.36589	52.8	30.5667	36.8	54.205	1.10086	0.00276032	5.64496		0.093187	18293296
Madagascar	MDG	1	2010	122	10	50.7	48.55	274.559	1397.64	0.533333	73.3333	63.6667	63.3521	86.9667	480	23.2333	40.223	51.16	64.91	43.9	4.65533	3.49482	0	0.2	35.4727	47.6	33.5	-0.275088	39.9	4.89293	-0.0418095	0.161		-0.912451	41.1664	581540	214019	10.1504	49.2	29.7		45.5498	0.738918	0.422448	7.78874		-0.850431	21084720
Malawi	MWI	1	1980	123	4			226.455			62	56.5	44.3743								7.619	1.61343	0.0248481		54.6943							0.0185				94280			61.2		21.1	56.9584		0	6.5354			6.23123e+06
Malawi	MWI	1	1985	123	5			215.329			56.6667	53	46.0658								7.54067	2.09893	0.00963231		53.207				6.9			0.0874				94280						46.1812		0	5.14484			7.29688e+06
Malawi	MWI	1	1990	123	6			191.969	557.509	13.35	87	83.3333	47.0913	76	1100	49.65		54.5054			6.99833	2.41375	0.00963316	1.1963	50.1513	43.15	36.75			10.9451	-30.9972	0.02225				94280	3870904	411.651		45.2		51.4509	1.29219	0	7.8909			9403357
Malawi	MWI	1	1995	123	7			202.072	577.339	16.2667	87	87.6667	46.645	75.8333	870	45.8	31.4302	75.9278			6.48833	2.99272	0.00243988		47.6267	52.5667	46.4667	-0.221414	21.9	8.00282	0			-0.506485	25.3171	94280	5460132	546.576	53.8	38.5667	26.5	60.8026	1.11969	0	11.655		-0.540682	9989706
Malawi	MWI	1	2000	123	8	44		216.746	619.265	17.4667	83.3333	78.6667	46.0945	77.2	750	40.0333	23.5716	62.9549		55.6	6.25233	2.49654			45.2847	62.5	57.2667	-0.20932	30.6	22.141	-27.9142			-0.375655	34.0729	94280	3.64125e+06	321.69	54.6	27.2	21.5	58.204	0.787024	0	7.93688		-0.472239	11319123
Malawi	MWI	1	2005	123	9	54.75	33.18	212.529	607.215	15.2	93.6667	82.3333	48.9655	80.0333	570	31.1667	9.01373	61.2809	52.56	54.85	5.95033	4.24913			42.5083	71.9333	68.1	-0.677324	36.75	869.107	-867.965	0.02	0.59	-0.777841	53.2431	94280			52.85	26.3333	16.95	58.2845	1.07377	0	7.01886		0.0937711	12933791
Malawi	MWI	1	2010	123	10	71.4	34.25	256.385	732.516	11.9667	94.3333	93.6667	53.4296	85.1	540	25.5667	14.1968	51.219	52.1	71.4	5.634	4.09144		1.3	40.859	81.3	78.9	-0.404839	46.1	5.19893	-0.709853	0.019	0.313	-0.442115	71.5853	94280	304499	20.2799	48.3	22.8667	12.95	64.0881	0.979731	0	7.43799		0.0114488	15014854
Malaysia	MYS	6	1980	124	4			2315.7			66.5		68.0579								3.79367	31.5244	0.372722	2.2783	29.3647							0.25525				328550						91.5509		1.15697	21.4953	13.3849		13839422	653.309
Malaysia	MYS	6	1985	124	5		0.66	2629.13			57.6667	26	69.4984						3.24		3.655	19.8739	0.615397	2.5576	29.1637				51.4			0.3248				328550	41921.7	2.65779				87.6772		0.201058	17.5122	10.1678		15773159	838.973
Malaysia	MYS	6	1990	124	6		0.29	3157.27	10491.2	0.15	88.6667	70.3333	70.7555	43.05	56	8.1		61.0781	2.49	92.8	3.51533	14.3276	0.049542	2.188	28.2133	88.6	82.65		50.1		0	0.386167				328550	44844.5	2.46272		5	22.6	133.418	2.79281	0.194115	16.1964	8.41557		18209374	1154.86
Malaysia	MYS	6	1995	124	7	29	0.26	4356.88	14058.6	0.366667	96.6667	96.3333	71.861	42.6	45	6.8	32.6386	59.368	2.55	96.1	3.333	6.18371	0.483504	2.0205	26.655	92.5	87.6	0.512869	54.5		0	0.4744		0.749469	236.361	328550	56742	2.73712		5	18.7	161.704	2.66635	0.083352	9.2593	4.08715	0.474113	20730584	1969.8
Malaysia	MYS	6	2000	124	8			4738.1	15288.7	0.4	97	96	72.8489	43.9	40	5.26667	32.9881	50.2661		96.7	2.823	2.54137	0.289821	1.8	22.6957	96.4333	93.0667	0.362494			0	0.6925		1.05045	286.191	328550	11121.7	0.474997	20.7	5	16.7	185.123	1.94042	0.0193262	11.2479	4.91972	0.0449903	23414180	2691.61
Malaysia	MYS	6	2005	124	9		0.06	5560.86	17943.5	0.4	95.3333	95.3333	73.6867	44.3333	36	4.26667	36.4495	53.6464	1.37	98	2.223	2.54815	0.172333	1.85	18.5923	99.3667	98.1333	0.316492	49		0			1.15305	424.835	328550	4981.33	0.192737	17.2	5	12.9	181.087	2.14819	0.0402287	17.6424	8.07782	0.373658	25845218	2957.19
Malaysia	MYS	6	2010	124	10		0	6278.38	20258.8	0.4	96.3333	95	74.4966	44.1667	31	4.36667	33.4346	48.2564	0.16	98.595	2.00367	2.61696	0.587151	1.80185	17.62	99.6	98.5	0.0511806			0	1.198	3.276	1.05089	594.596	328550	5469.67	0.193445		5		143.157	1.72681	0.236812	11.0662	6.08305	0.0451593	28275042	4105.43
Maldives	MDV	5	1980	125	4						2.5	39	52.2624								7.073				45.5573							0.0491				300						88.2281		0	0.432231			154491
Maldives	MDV	5	1985	125	5						31.3333	45.6667	56.636								7.16233				47.5607											300	11.3333	0.0617368				57.9792		0	0.12245			183575
Maldives	MDV	5	1990	125	6					0.1	94.3333	93.6667	60.6045	20.95	430	35.25		22.122			6.093			0.7628	41.2803	93.2	90.8		29		0	0.0711				300	21.5	0.0996344		11.3		93.6041		0	0.101331			215789
Maldives	MDV	5	1995	125	7					0.1	95.6667	96	64.6324	28.2333	210	29.6333	17.8296	22.7881		90	4.56467	0.438498			31.9703	93.5	91.2667	0.443431			0	0.4		0.910111	168.324	300	14	0.0571495	34.55	10	35.75	85.6182		0	0.0858281		0.838462	244972
Maldives	MDV	5	2000	125	8	10.4		2871.33	6576.6	0.1	97.6667	98	69.4598	37.6333	110	21.3667	22.3266	24.9048		70.3	3.27867	0.0517339		1.7	24.59	95.1667	93.3333	-0.29014	42		0	0.777		0.28007	244.93	300	14.3333	0.0525656	31.9	9.8	25.7	75.3829		0	0.0383397		1.11723	272675
Maldives	MDV	5	2005	125	9		0.14	3656.6	8375.21	0.1	97.3333	97	74.0527	50.2	57	12.8	30.9522	27.1955	2.53	84	2.51767	0.0114242	0.015	2.6	21.3337	96.9	95.4	-0.334133	39		0	0.92	2.7	0.0308462	376.173	300				11.1		85.3989		0	0.0323703		0.723012	297635
Maldives	MDV	5	2010	125	10	47.8		4657.7	10668.2	0.1	96.6667	97	76.7752	55.0333	38	7.83333	31.5784	22.3603		94.8	2.33767	0.000798648	0.00454452	4.3	22.1917	98.3333	97.5	-0.577337	34.7		0	1.415	5.035	-0.324484	587.822	300			20.3	6.66667	17.8	67.1279		0	0.044297		-0.184885	325773
Mali	MLI	1	1980	126	4			367.533					39.6177								7.04533	60.2724	0.188432		48.9183							0.0389				1220190						34.2226		0	3.86363			6738607
Mali	MLI	1	1985	126	5			316.492			8	23	43.4686								7.092		0.010435		48.3997							0.0394				1220190	98326	13.2866				34.1641		0	3.79682			7.40041e+06
Mali	MLI	1	1990	126	6			333.197	1097.68	0.35	34	41.6667	46.4342	37.05	1100	58.65		56.7729			7.06067	62.073	0.00137617		47.7787	28.95	21.25			5.39916	-4.7074	0.0514				1220190	265580	33.3073		24.9		39.1729	2.2246	0	4.18481			7.97364e+06
Mali	MLI	1	1995	126	7		53.04	334.121	1115.12	1.13333	47	51.6667	47.667	37.0333	1000	57.3	54.0632	57.1302	67.13	40	6.947	74.585	0		47.7593	36.7	28.1333	-0.441928	6.7	27.225	-174.371	0.051		-1.20995	42.9703	1220190	129425	14.3963	36.2	26.6667	38.2	49.2046	1.61744	0	5.26702		0.233253	8990151
Mali	MLI	1	2000	126	8	25.1	25.78	391.077	1305.2	1.53333	44	51.3333	49.0749	36.3667	860	54.8667	63.7434	56.5983	43.57	40.6	6.837	73.6256	0.00786335		48.114	45.5	35.8	-0.664683	8.1	35.0256	-40.1533	0.044		-0.872307	53.8816	1220190	563242	54.8601	42.7	22.4333	30.1	58.4186	1.73863	0.636573	4.09557		0.144594	10266884
Mali	MLI	1	2005	126	9	37.8	18.79	447.931	1494.95	1.33333	74.6667	68	51.5167	38.1667	710	48.5	51.2319	59.5758	36.5	49	6.79733	69.021	0.013	0.3	48.181	54.5	43.4333	-0.434263	8.2	761.97	-653.794	0.08	0.62	-0.663447	64.1758	1220190			38.5	16.8	27.9	50.9671	1.59531	5.10283	7.71622		0.34694	11946580
Mali	MLI	1	2010	126	10	20.4	16.45	493.714	1647.75	1.03333	73.6667	72.6667	53.7679	49.4333	600	42.8	56.1541	56.2798	35.32	56.1	6.84033	43.9072	0.00999793	0.1	47.7357	63.5667	51.1	-0.612736	9.8	18.2599	-155.033	0.083	0.43	-0.806324	82.8682	1220190	267258	19.1072		8.5		53.1268	1.56058	11.3164	14.4885		-0.32164	13987331
Malta	MLT	4	1980	127	4			7274.95					72.9314								1.98667	0.540289	0.00207068		17.6333							1.1719				320						112.386		0	0	0		316323	1670.84
Malta	MLT	4	1985	127	5			7556.87			57.6667	18.3333	74.0797								1.94333	0.438692		9.4639	16.1							1.3795				320						100.321		0	0	0		336389	2093.9
Malta	MLT	4	1990	127	6			9641.55	17397.3		65.3333	85.3333	75.1754	27.35	12	7.3		85.2494			2.06	0.146883		9.4411	15.3	99.85	98.4					2.2262				320						117.847	0.875606	0	0	0		354206	3111.33
Malta	MLT	4	1995	127	7			11941.8	21016.3		90.6667	57.6667	77.061	28.1	11	6.26667	30.7542	73.0347			1.90667	0.0570898	0.000609971	5.61037	13.0333	99.9	99.0333	0.538749						0.993457	884.509	320						130.288	0.900505	0	0	0	1.24891	370354	3888.04
Malta	MLT	4	2000	127	8			14485.9	25493.7		94	70.3333	78.1146	30.1333	11	5.16667	28.5811	50.3594			1.65	0.0568975	0	5.33667	11.0667	100	99.7333	0.989145				2.72367		1.06525	1222.29	320						127.569	0.683028	0	0	0	1.51484	384584	4330.54
Malta	MLT	4	2005	127	9			14757.4	25971.4		88.6667	91.3333	79.3309	29.7667	9	4.56667	28.8538	47.4333		100	1.38	0.0639876	0.018	7.55645	9.53333	100	100	0.946357				3.88	5.98	0.909979	1927.41	320						107.304	0.763762	0	0	0	1.30808	403470	4869.24
Malta	MLT	4	2010	127	10			16056.3	28257.5		81.6667	79.6667	80.7951	34.6333	8	4.2	33.2106	41.4831			1.41	0.113481	0.00727122	4.60543	9.73333	100	100	0.84129				3.169	6.9835	1.19125	2315.99	320						103.763	0.683354	0	0	0	1.15309	414418	4431.56
Marshall Islands	MHL	6	1980	128	4			2024.86																																				0	0			30630.7
Marshall Islands	MHL	6	1985	128	5			2188.79																					27.2															0	0			38368
Marshall Islands	MHL	6	1990	128	6	63		2371.31	2887.32		85	55				19.3							0.00825699	2.2727		92.05	94.45									180								0	0			47198
Marshall Islands	MHL	6	1995	128	7			2710.16	3319.15		71.6667	61.6667				17.4667	11.8544								26.1	92.5333	95.0667		37			0.422			358.607	180						83.0718		0	0			50998
Marshall Islands	MHL	6	2000	128	8			2373.35	2906.66		51	83.6667	66.3719			17.2	10.1868				5.71			2.1	41.8	93.1	95.8	-0.534225	34			0.47	2.98	-0.840663	301	180						62.7356		0	0			52140.3
Marshall Islands	MHL	6	2005	128	9			2635.74	3228.01		71.6667	84				16.8667	11.2867				4.5				35	93.7	96.5333	-0.511056						-0.993249	359.184	180						80.5891		0	0		1.10151	52072
Marshall Islands	MHL	6	2010	128	10			2768.04	3390.04		92.3333	87.6667				16.4	12.4024			99				2.70023		94.3	97.2333	-0.299675				0.438	1.74	-1.43202	401.978	180						96.0114		0	0		1.27368	52421.3
Mauritania	MRT	1	1980	130	4			724.712			18	45	54.2407								6.426		0.0434842		43.0433				0.8							1030700						67.0183		11.0531	13.1137			1534551
Mauritania	MRT	1	1985	130	5			662.934			26.6667	41	56.8469								6.17933		0.00240808	0.7676	41.67							0.0979				1030700						76.6672		10.7984	12.3955			1.76731e+06
Mauritania	MRT	1	1990	130	6			654.724	2207.18		30	37.3333	58.3761	18.6	630	40.8		52.8429		40	5.97633		0.0192663	0.6654	40.6853	30.8	26.75			29.216	-72.8753	0.0627				1030700	34507.5	17.0412	54.8	12.9	43.3	70.3464	3.50797	9.00941	11.0065			2024946
Mauritania	MRT	1	1995	130	7		7.06	647.97	2222.06		51.6667	62	59.1826	20.1333	550	40.1	43.466	52.5044	17.82		5.69567	0.0457572	0.00894624		39.4533	35.3333	31.8333	-0.0146231		10.4224	-8.16263	0.138		-0.144676	62.7099	1030700	183921	78.7598	49.8	11.2333	20.3	62.9602	2.37582	4.69086	6.68919		0.262725	2.33521e+06
Mauritania	MRT	1	2000	130	8	20.4	5.66	648.527	2223.97		59.6667	55.3333	59.6746	22.9667	480	40.0333	33.3142	49.9013	15.89	56.9	5.38133	0.00133362	0.0348234		38.132	40.4	37.5	-0.253376	8	27.503	-23.3598			-0.183196	72.7825	1030700	252183	93.088	39.5	9.63333	30.4	59.5758	3.07839	10.5633	12.1036		0.234999	2709079
Mauritania	MRT	1	2005	130	9		6.95	717.469	2460.39		69.6667	66.6667	60.2463	25.3667	400	39.3667	34.6123	50.867	19.24		5.09567	0.0123967		0.4	36.7923	45.5	43.1667	-0.469165		368.607	-337.984	0.11	0.64	-0.524617	75.4375	1030700	1061	0.337207		9.3		83.8829	3.19115	18.2784	19.9353		-0.0376051	3146434
Mauritania	MRT	1	2010	130	10	40.3		779.119	2671.81		67.6667	64.3333	61.0232	28.2333	360	36.8	33.7476	47.7007		65.1	4.836	0.0488916	0.00636232		35.201	49.6	47.7	-0.556683		4.86566	-35.7278	0.13	0.672	-0.920421	120.609	1030700	1953.33	0.541177		8.33333		111.572	3.79002	46.8141	49.3981		-1.04152	3609420
Mauritius	MUS	1	1980	131	4			1962.81			85.5		66.9429								2.674		0.00621203	3.1222	26.7333							0.5361				2030						82.6861		0	0.0992015			965517
Mauritius	MUS	1	1985	131	5			2236.86			86.3333	64.3333	68.3668								2.05667		0.00160538	3.3465	19.2333				74.6			0.5285				2030	76.6667	0.075412	27.3		21.1	86.8327		0	0.0264474			1.01664e+06
Mauritius	MUS	1	1990	131	6	16		3012	7698.33	0.1	87	81.3333	69.495	37.15	70	15.2		14.6415		92.75	2.28333	0.544992	0.00825699	2.8866	20.9333	99.2	98.7		74.6		-1.35736	0.834633				2030	51	0.0481441		8.6		102.603	0.380217	0	0.0316318			1.05932e+06
Mauritius	MUS	1	1995	131	7			3652.03	9105.06	0.233333	90.3333	78.3333	70.2691	39.1	68	14.9667	33.8211	14.1414		97	2.17	0.596242	0.0353783	3.0746	18.7333	99.2	98.7	0.544224			0	0.84775		0.315556	217.654	2030	64.3333	0.0572819	13.6	7.7	13	90.529	0.326795	0	0.0123912		1.04277	1.1231e+06
Mauritius	MUS	1	2000	131	8			4465.16	11132.3	0.733333	88.3333	84.6667	71.4634	40.7	28	12.0667	35.0057	13.0424		98.5	1.98333	0.501197			16.9	99.2333	98.8667	0.549504			0			0.446818	297.288	2030	65.3333	0.0550249		6.73333		82.6335	0.211928	0	0.0122395		0.730369	1.18734e+06
Mauritius	MUS	1	2005	131	9		0.07	5100.28	12715.8	1.23333	97.3333	98.3333	72.3804	40.7333	35	9.8	43.9378	12.1102	0.27	99.2	1.79667	0.374347	0.006	3	14.9333	99.4667	99.2333	0.377762			0	1.057	3.734	0.650201	486.867	2030				6		82.4755	0.168434	0	0.00681376		0.904565	1.24311e+06
Mauritius	MUS	1	2010	131	10			6108.39	15229.1	1.26667	98.6667	99	73.0389	42.8333	72	9.43333	48.0985	11.5136			1.47333	0.646975		3.4	11.7	99.7333	99.6	0.625651			0			0.818048	743.377	2030				5.6		67.048	0.160784	0	0.00727157		0.727493	1280669
Mexico	MEX	3	1980	132	4			6678.45			43.5	34	66.5534								4.713	2.74456	0.173247	0.7	33.882				37.8							1943950						19.0102		0.416432	15.3256	13.0515		70328248	852.498
Mexico	MEX	3	1985	132	5		2.95	6501.52			47.6667	48.3333	68.7894						9.64		3.90167	1.13942	0.119601		30.204											1943950	116738	1.49907				27.1202		0.326979	14.0893	11.8485		77873552	1044.46
Mexico	MEX	3	1990	132	6		3.71	6508.96	12608.6	0.1	68.6667	83	70.7961	34.2	88	16.55		76.7055	6.66	83.8	3.376	1.75406	0.0651385	1.05	28.2373	82.65	59.55			1.03212	-5145.6	1.05				1943950	35539	0.412774	40.4	5	13.9	31.3984	0.510378	0.604422	7.75508	6.24943		86098008	1206.63
Mexico	MEX	3	1995	132	7		1.175	6795.7	12995.4	0.1	92.3333	91	72.7315	37.5	77	13.6667	56.3881	69.9517	4.99		2.96733	1.25492	0.107762	1.2	26.5163	85.6	66.1	-0.446942	66.5		-516.509	1.56667		0.0722628	379.837	1943950	8828.67	0.0925645	40.1	5	14.8	39.7268	0.521813	0.132218	4.55553	3.61783	-0.966594	95378584	1381.66
Mexico	MEX	3	2000	132	8		1.47	7546.23	14430.6	0.2	96.6667	95	74.2607	38.7667	67	10.6667	51.1534	63.6887	4.74		2.66033	0.5737	0.1685	1.1	24.1467	88.5667	73.3667	-0.237515	70		-340.335	1.72667	0.9	0.231028	511.166	1943950	8612	0.0829326		5		48.363	0.492155	0.0607167	3.79068	3.1493	-0.23096	103843424	1673.56
Mexico	MEX	3	2005	132	9		0.766667	7874.92	15059.1	0.2	98	96	75.4863	41.3667	50	8.53333	51.6341	56.7859	2.32	93.4	2.44833	0.477522	0.142667	1.3	21.6717	91.3333	80.6333	-0.270576	72.5333		0	2.893	3.98	0.136922	733.875	1943950	2962.33	0.0267495	15.5	5	3.4	51.6146	0.415495	0.253185	7.74981	6.46059	-0.431784	110743360	1839.16
Mexico	MEX	3	2010	132	10	18.63	0.16	8060.2	15413.4	0.2	95.6667	96.3333	76.6886	43.2667	47	7.43333	46.7967	47.1434	0.96	95.3	2.28067	0.362554	0.117854	1.6	19.5477	93.9	87.8667	-0.357428	72.9		0	2.00433	2.529	0.204859	988.541	1943950	1680	0.0142506		5		57.0767	0.552044	0.738387	7.75754	6.09968	-0.705599	117890128	1959.1
Micronesia, Fed. Sts.	FSM	6	1980	133	4								65.1699								6.221				38.8797																							72993
Micronesia, Fed. Sts.	FSM	6	1985	133	5			1934.99					65.6406								5.59933				37.6217																			0	0			85626.3
Micronesia, Fed. Sts.	FSM	6	1990	133	6			1991.53	2828.58		86.3333	83.6667	66.1974		170	21.65					4.964		0.0110093	3.4673	34.042	91	90.1									700								0	0.00460298			96407.3
Micronesia, Fed. Sts.	FSM	6	1995	133	7			2200.67	3088.13		81	85	66.7586		140	21.6333	5.08668				4.66267				32.142	90.7	89.7								216.555	700						52.3478		0	0.0216157			107318
Micronesia, Fed. Sts.	FSM	6	2000	133	8	60	16.32	2236.74	3138.75		78.6667	82.6667	67.2774		130	21	6.0406		24.54	90.25	4.298			2.8	29.8763	90.1333	89	-0.379854				0.5855		-0.666536	211.599	700						55.1789		0	0.0112245			107469
Micronesia, Fed. Sts.	FSM	6	2005	133	9			2335.85	3277.83		79.6667	88	67.9257		120	19.2	6.0933				3.82467			3.305	26.1603	89.7	88.3333	-0.152266	23			0.564	2.26	-0.378759	358.934	700						61.0764		0	0.0200313		1.11181	106153
Micronesia, Fed. Sts.	FSM	6	2010	133	10			2373.63	3330.84		86.6667	86	68.6194		100	17.2	8.87683			100	3.46133			3.2	23.77	89.2	87.6333	-0.177565	55			0.177	3.319	-0.763246	482.399	700						68.0619		0	0.0423495		1.22398	103675
Moldova	MDA	4	1980	134	4			1348.96					64.7855								2.48433			12.0684	21.0617							2.85545				32870												3.39767e+06
Moldova	MDA	4	1985	134	5			1532.9					66.1473								2.63633			12.2665	21.8063							3.28673				32870												3.56933e+06
Moldova	MDA	4	1990	134	6			1540.99	5895.87	0.1			67.4271	60.9	61	14.1				100	2.408			12.9972	18.5687							3.5359				32870								0	0	0		3.69433e+06	3335.99
Moldova	MDA	4	1995	134	7			641.328	2551.56	0.1	93	88.6667	66.7468	58.9	59	15.3	27.3953	46.1046		100	1.886	1.68737	0.00731965	12.1872	13.9137	92.6	87.8	-0.204549			0	3.54643		-0.373012	120.739	32933.3						90.7995	0.869148	0	0.412237	0	-0.126534	3678949	2097.78
Moldova	MDA	4	2000	134	8		9.285	591.115	2351.79	0.3	96.3333	92	66.9113	55.6	39	13.4667	44.578	40.5807	23.14	98.3333	1.572	2.47352		7.22333	11.8167	93.4	89.3	-0.536236	62.4		-49.8087	3.03967		-0.582897	98.0207	32886.7						95.0762	0.436347	0	0.464483	0	-0.563277	3.63935e+06	1728.38
Moldova	MDA	4	2005	134	9	46	1.62667	825.264	3283.37	0.4	97.6667	96.3333	67.8515	45.3	25	10.4	43.703	42.2491	6.63667	99.4667	1.48767	2.56092		6.35	11.8137	94.5	91.1333	-0.734942	67.8		-19.7393	2.66	6.2	-0.800047	222.522	32886.7			11.3		3.2	109.688	0.415272	0	0.373498	0.0578525	-0.369395	3.59478e+06	2057.23
Moldova	MDA	4	2010	134	10		0.0766667	983.456	3912.74	0.533333	89.3333	92.6667	68.4584	38.0667	41	8.4	44.5478	41.7783	0.766667	99.45	1.47633	0.914926		6.195	12.3293	95.9667	92.9667	-0.658725			0	3.16	6.55	-0.605342	387.316	32866						94.1012	0.364107	0	0.488306	0.103099	-0.351096	3562545	1644.64
Monaco	MCO	7	1980	135	4			94923.8																								2.32513				2								0	65.4674	25.5693		26767.3
Monaco	MCO	7	1985	135	5			95738.3																												2								0	50.3533	29.6444		28799.3
Monaco	MCO	7	1990	135	6			109052			98.6667	98.6667				4.3		33.3333						18.1071		100						2.8571				2								0	24.2327	15.2012		29459
Monaco	MCO	7	1995	135	7			111051			99	99				3.53333	7	30.9173						19.57		100						5.81	14.5		2434.11	2								0	14.8566	8.07009		30698
Monaco	MCO	7	2000	135	8			121782			99	99				2.9	7	26.4737								100									3128.92	2								0	8.27566	6.87645		32080.7
Monaco	MCO	7	2005	135	9			127795			99	99				2.5	7	22.2611								100									4348.09	2								0	0		1.05267	33841
Monaco	MCO	7	2010	135	10						99	99				2.2	7	18.3398						16.46		100						7.056	17.217		5787.38	2								0	0		1.0208	36806.7
Mongolia	MNG	6	1980	136	4			692.056			77	14.5	56.951								6.21233		0.111126	11.1131	38.8457							9.814				1553560						50.777		2.1219	6.48315			1689796
Mongolia	MNG	6	1985	136	5			810.947			79.3333	16.3333	58.3881								5.337		0.126825		37.715											1553560						74.7375		2.10843	5.79832	0		1923091	1567.79
Mongolia	MNG	6	1990	136	6			832.767	4086.22	0.1	83	86.6667	60.2506	52.85	100	30.45		292.135			4.05133			11.4865	32.1767	62.3	26					2.61665				1553560				38.4		46.2588	5.49124	5.22861	7.98486	0		2.18104e+06	1527.33
Mongolia	MNG	6	1995	136	7			691.924	3519.22	0.1	85.3333	84.6667	61.2297	54.8667	120	26.7	11.4266	262.252			2.74967	27.6641			23.9053	63.2	27.9333	-0.124502	57.3		0			-0.393472	56.1103	1553560				48.5667		64.1636	1.61397	11.519	14.8731	0	0.6635	2.29839e+06	1103.07
Mongolia	MNG	6	2000	136	8	51.4		773.349	3933.37	0.1	94.3333	93.3333	62.9355	55.8	120	22.2333	10.7198	245.338		96.6	2.154	26.9009			19.421	68.5	37.7333	-0.404938	67.4		0	2.54		-0.307292	88.1321	1553560			29.95	37.6	11.2	94.6919	1.88748	5.24591	7.076	0.117663	0.754955	2.39778e+06	1079.1
Mongolia	MNG	6	2005	136	9	57.2		1003.83	5105.62	0.1	99	98.3333	65.2741	55.4667	89	17.6333	40.3311	270.383		99.45	2.196	12.5568		6.2	20.3767	75.8	47.5333	-0.514781	66	16.79	-4.335			-0.409567	176.125	1553560			25.5	32.5333	5.05	90.9198	1.24058	20.1871	23.5407	0.460325	0.76378	2.52742e+06	1286.37
Mongolia	MNG	6	2010	136	10	65.7		1320.62	6716.88	0.1	96.6667	96.3333	66.8868	55.4	74	14.4667	35.4216	279.671		98.8	2.43133		0.0136335	6.14743	22.866	82.2667	57.3333	-0.720234	54.9	1.12098	0	2.763	3.499	-0.603042	263.874	1553560				25.6667		105.976	0.900169	18.7722	37.5222	2.35817	0.597386	2.71306e+06	1520.92
Montenegro	MNE	4	1980	137	4								72.8708								2.26667				18.4593											13450												578853
Montenegro	MNE	4	1985	137	5								73.7042								2.063				16.5407											13450												594740
Montenegro	MNE	4	1990	137	6								74.3423	44.75	8	10.4		71.9907			1.87133				14.465	97.4	95.3									13450												614177
Montenegro	MNE	4	1995	137	7								74.8323	44	9	9.66667	30.0416	63.9368			1.816				13.542	97.6	95.3								435.407	13450												614655
Montenegro	MNE	4	2000	137	8			3193.6	9676.32				74.0285	43.4	10	8.9	28.5273	54.7623		99.3	1.814				13.3287	97.8333	95.3		52.7						497.49	13450								0	0			611363
Montenegro	MNE	4	2005	137	9	19	0.03	3721.12	11274.7		90	90	73.5976	43.1	8	6.83333	27.5609	43.9964	0.17	99.2	1.756			4.15	12.7567	98	95.3	-0.457545	39.4	18.58	-0.172	2.03	5.65	0.11343	756.749	13450			7.9		2.2	82.376	2.31271	0.301652	0.556338	0	0.0787342	615781	6365.78
Montenegro	MNE	4	2010	137	10		0.0266667	4533.89	13737.3		93.6667	89	74.4091	43	7	4.53333	38.3482	30.9397	0.0833333	100	1.69833			3.96667	12.0557	98	95.3	-0.204155			-4.69782	2.0025	5.377	0.0635098	918.7	13450						66.377	1.8147	0.0210162	1.20735	0	0.631047	620043	5387.55
Morocco	MAR	2	1980	138	4			1243.25					57.5267								5.678	2.42743	1.36596	1.2282	38.696				19.4			0.0539				446300						38.4264		2.02406	3.12922	0.025287		19804836	238.335
Morocco	MAR	2	1985	138	5		2.11	1335.68			53	48.3333	61.4097						8.49	24	4.93967	2.25689	0.0684964	1.2669	34.955				25.5							446300	542.667	0.0243618				43.5105		1.59113	2.71174	0.0212526		22275310	297.803
Morocco	MAR	2	1990	138	6		0.35	1499.54	4189.65	0.1	80.6667	80.3333	64.6677	26.4	310	35.55		70.9726	3.45		4.06	3.144	0.147708	1.29	30.0137	73.1	53.5				-1333.6					446300	665.5	0.0269744		6.7		40.6409	4.20137	0.520473	1.36617	0.00649074		24671586	357.396
Morocco	MAR	2	1995	138	7			1520.53	4186.05	0.1	90.6667	89.3333	66.8737	27.8667	240	30.9	52.7552	82.417		39.6	3.31133	3.12153	0.098002	1.1123	25.815	75.8	55.6	0.327405	50.3		-0.139887	0.3628		-0.0333486	87.7931	446300	168.333	0.00627395		7.36667		47.3573	5.03028	0.0457218	0.934203	0.0019044	-0.293391	26830516	431.275
Morocco	MAR	2	2000	138	8		1.045	1641.05	4517.83	0.1	94	93	68.1346	28.1667	200	26.3333	53.4837	80.3662	6.41		2.702	1.72886	0.0733913		22.0463	78.1333	57.9667	-0.0280405		47.285	-43.9947	0.483		-0.0308138	112.687	446300	59.3333	0.00206723		6.46667		47.649	3.24444	0.608516	0.943293	0.00428271	-0.164881	28701828	490.975
Morocco	MAR	2	2005	138	9	31		1979.34	5449.16	0.1	97.3333	95.6667	69.0754	27.8	160	22.6	58.9345	82.603		62.6	2.39333	1.7402	0.067	0.885	20.1413	80.4333	60.3	-0.260664	63	4.45	0	0.51	0.78	-0.160397	188.807	446300	0	0		5.33333		52.7999	3.35551	0.397054	0.791414	0.00504272	-0.442744	30125454	652.156
Morocco	MAR	2	2010	138	10			2358.24	6492.26	0.1	99	98.3333	70.1727	25.9333	130	19.5	57.4435	71.9806		73.6	2.58133	1.46517	0.528982	1.1	21.806	82.7	62.6667	-0.2864	67.4		0	0.62	0.89	-0.11884	288.683	446300	1.33333	4.21149e-05	14.9	5.26667	3.1	58.841	3.40403	2.86347	3.34237	0.00506974	-0.395942	31659450	790.928
Mozambique	MOZ	1	1980	139	4			208.316			56	32	42.8292								6.48967		0.154611	1.0897	46.5183							0.02625				786380						30.6443		0.00308595	6.64259	0		12140229	35.3948
Mozambique	MOZ	1	1985	139	5			144.47			31	42.6667	42.9225								6.397		0.0904366		44.6663							0.0206				786380						13.9857		0.00200265	4.58186	0		13310190	31.2884
Mozambique	MOZ	1	1990	139	6			188.584	439.381	0.85	46.3333	54	43.6074	85.35	1300	56.2		54.2363			6.235			0.8671	43.3723	33.85	23.3			99.772	-607.899	0.0198895				786380				57.8		39.3389	3.13217	0.0164069	13.4093	0		13618720	43.931
Mozambique	MOZ	1	1995	139	7		41.16	191.271	444.276	3.1	57.3333	64.6667	45.7991	86.7333	1100	52.8333	14.7339	64.6313	58.69		5.97733	11.8581			43.3083	36.7	23.9667	-0.356238		142.493	-175.458			-0.144262	15.927	786380	12794	0.80132	59.9	52	23.9	41.0977	1.95855	0.00516922	17.0927	0	-0.110668	15966154	44.0132
Mozambique	MOZ	1	2000	139	8			244.09	566.962	7.76667	70.3333	70.6667	47.4033	87.7	870	45.7333	12.6854	36.2541			5.78333	8.81104	0		44.263	41.0667	27.1667	-0.399072		480.428	-1039.32	0.024		-0.42824	26.0966	786380	3197854	174.875	49.6	45.0667	23	36.5186	1.2575	0.00218851	7.03686	0	-0.154186	18286480	152.622
Mozambique	MOZ	1	2005	139	9			311.096	722.601	11.0667	80.3333	77.6667	47.8676	87.4	680	39	11.1736	34.1965			5.666	4.29896		0.8	43.8547	44.4667	30.4333	-0.576997	16.5	706.2	-650.062	0.0285	0.315	-0.530815	42.4431	786380				40.1333		66.6012	1.03948	0.00827119	14.2212	0.104671	0.193387	21012174	441.819
Mozambique	MOZ	1	2010	139	10	42.8	25.84	381.413	885.931	11.2	74.6667	81.3333	49.1414	86.2	540	33.1333	5.58745	36.1772	43.65	54.3	5.40767	4.21394	0	0.7	40.6787	47.8333	33.6667	-0.447427	11.6	7.96805	-204.388	0.026	0.341	-0.580686	54.034	786380	1.12444e+06	46.9106	43.1	39.1667	15.6	74.0089	0.880399	0.100525	14.4958	0.140805	0.410223	23969886	442.355
Myanmar	MMR	6	1980	140	4						4.5		54.9402								4.99733		0.0621203	0.85735	35.9687				5			0.2027				653540												34480304	32.1828
Myanmar	MMR	6	1985	140	5						16	5	56.8628								4.27633		0.0128431		32							0.2699				653540	62894.7	1.63207	55.1		34.1							38536756	39.1735
Myanmar	MMR	6	1990	140	6					0.25	68	61.6667	58.6937	72.4	580	41.85		96.4234		46.3	3.42	36.1183	0.244499	0.6358	26.8493	55.6	47.6		16.8		-32.7922	0.0799				653540	964150	22.8922	46		30.8		3.4229					42116940	40.9388
Myanmar	MMR	6	1995	140	7					0.466667	83	81.6667	60.418	72.8	470	38.5667	82.3276	89.6399			2.85233		0.179332		23.543	58.9333	51.1333	-1.4056		2.1044	0	0.293		-1.28224	8.87575	653540	674032	14.8675	50.4		33.2		3.78041				-1.35172	45335928	54.4958
Myanmar	MMR	6	2000	140	8	11				0.766667	76.6667	81	62.0222	73.4333	360	34.7667	87.4193	98.9022		57	2.42967		0.11458	0.7	20.932	66.9	59.9333	-1.30914	37	20.5308	0	0.2995		-1.21287	12.5115	653540	294137	6.07416	40.8		30.1		2.11521				-1.72357	48424280	68.0761
Myanmar	MMR	6	2005	140	9					0.833333	79	82.6667	63.4712	74.5	260	31	85.8269	104.132			2.13933		0.19	0.6	18.9673	74.8	68.7667	-1.653		4.04333	0	0.36	0.98	-1.54011	19.1144	653417	173626	3.45969					1.90551				-0.949104	50185420	79.2163
Myanmar	MMR	6	2010	140	10	23.6				0.7	88	87.6667	64.5793	75.1333	220	27.4667	79.1854	69.0442		70.6	2.003	10.6147	0.237224		17.8917	82.6	77.5667	-1.67805	46	2.8994	-0.0727122	0.501	0.856	-1.63914	23.5878	653283	440723	8.4851	35.1		22.6						-1.2257	51940828	109.411
Namibia	NAM	1	1980	141	4			3475.08					57.6789								6.44567				42.6003											823290						105.311		4.93355	5.26098			1.01286e+06
Namibia	NAM	1	1985	141	5			3084.84					59.8316								5.89167				40.1553											823290						88.0965		2.81077	3.19175			1.15207e+06
Namibia	NAM	1	1990	141	6			2872.93	5885.11	1.4	69	76	61.1889	48.2	320	28.45		93.3968			5.22767				38.037	67.8	55.95		40.9			0.2314				823290				36.2		84.0103	5.71084	14.232	14.6943	0		1.41417e+06	1049.69
Namibia	NAM	1	1995	141	7			2896.23	5927.17	7.56667	74.3333	66.3333	60.0192	48.9667	280	26	6.18298	47.3123			4.59133		0.00365983		34.9633	73.3	62.5333	0.709735						0.509666	227.322	823290	340713	205.854		38.6		76.5976	1.7205	0.658393	1.06939	0	0.771781	1655117	964.654
Namibia	NAM	1	2000	141	8	18.6		2989.15	6117.33	15.7667	76.3333	64	55.2216	49.3	270	23.7333	4.76215	53.0532		75.5	4.035	0.947699	0.0235901		31.6697	79.1333	69.8333	0.473545	43.7					0.168403	253.739	823290	330107	174.156	29.5	28.3333	20.3	74.9185	2.76621	0.199226	0.491173	0	-0.383902	1.89546e+06	1164.8
Namibia	NAM	1	2005	141	9	23.9	9.45	3634.93	7438.93	16.3333	84.3333	68.6667	56.0753	55.5	250	21.8667	3.56955	49.567	21.82		3.59233	0.705448	0.044	3.3	29.1813	84.6333	77.1667	0.156231				0.3	3.06	0.0883074	380.253	823290	29024	14.3133		25.2667		65.7452	2.55765	1.24501	1.50099	0	0.677718	2027759	1459.1
Namibia	NAM	1	2010	141	10		5.74	4094.93	8380.33	14.8	82.6667	75	62.3995	56.5	160	21.4333	7.49509	56.8647	16.39		3.23033	0.607972	0.00727122	2.66559	27.0833	89.7333	84.4667	0.290587				0.374	2.775	0.109083	556.329	823290	973.667	0.44663		33.6		88.5804	3.51343	2.20001	2.58359	0	0.866538	2.18003e+06	1520.71
Nauru	NRU	6	1980	142	4
Nauru	NRU	6	1985	142	5
Nauru	NRU	6	1990	142	6
Nauru	NRU	6	1995	142	7
Nauru	NRU	6	2000	142	8
Nauru	NRU	6	2005	142	9																																										1.10151
Nauru	NRU	6	2010	142	10																							-0.0900042						-0.531715													1.36617
Nepal	NPL	5	1980	143	4			191.677			12	2	47.6611								5.75867	39.606	0.00207068	0.1756	40.9077				6.8			0.0335				143000						21.225		1.13053	15.8407	0		14388701	13.2541
Nepal	NPL	5	1985	143	5		31.14	208.54			32.3333	31.6667	51.1568						52.44		5.507	5.25457	0.00481615	0.1802	40.008				15.1			0.03275				143000	36166.7	2.2401				21.8517		0.0642549	8.26279	0		16145090	23.6362
Nepal	NPL	5	1990	143	6			234.751	1263.37	0.1	44.3333	57	55.0347	79.8	790	52.45		94.0832		7.4	5.164	2.08908	0.00137617	0.2417	37.857	67	63.95		24.1	0.293582	-4.19272	0.0555				143000	25995.5	1.43463		25.4		23.477	1.17406	0	8.14416	0		18120060	36.5686
Nepal	NPL	5	1995	143	7		25.56	266.105	1413.51	0.1	57.6667	59.6667	58.802	80.0333	580	45.6667	69.5609	114.137	46.28	9	4.708	1.17529	0.00121994	0.187433	35.448	71.8667	68.9	-0.0146231	28.5	0.658769	0	0.04		-0.408373	37.7982	143000	8596	0.417499	60.55	27	43.5	38.2874	0.973825	0	9.42405	0	-0.151205	20589280	45.8386
Nepal	NPL	5	2000	143	8	68.3		295.761	1571.05	0.266667	70.3333	74.3333	62.0351	81.7	430	38.1333	65.9424	134.359		11.4	4.06667	0.45253	0.0123567	0.2	32.816	77.1	74.4	-0.536217	38.3	20.3324	-0.744023	0.052		-0.496309	46.4394	143233	7379.33	0.318397	57.1	24.5667	43	40.0876	1.11908	0	5.17077	0	-1.23486	23176484	61.3475
Nepal	NPL	5	2005	143	9	53		321.518	1707.86	0.4	81.3333	77.3333	64.7437	80.4667	310	31.1	51.7342	122.83		19.25	3.34		0.02	5	28.2947	81.8333	79.9	-0.68882	43.15	21.7867	0	0.209	0.46	-0.792739	58.7487	143350	4283.33	0.169418	49.3	21.7333	38.8	37.5887	1.82386	0	4.68336	0	-2.05211	25282670	79.8663
Nepal	NPL	5	2010	143	10	69.6	5.21	374.745	1990.6	0.3	87.6667	88	67.1023	79.9	220	25.4333	47.7529	110.313	18.36	36	2.62333	3.3544	0.00272671		23.1453	86.3667	85.4	-0.680003	49.7	0.56655	-0.0142395			-0.892555	80.0187	143350	2601.67	0.0968996	40.5	18.2333	29.1	37.7731	1.58327	0	5.74029	0	-1.54779	26849110	102.372
Netherlands	NLD	7	1980	144	4			24502.7			96	91	75.7612								1.57333	3.42703	1.48399		12.6							1.9				33760			1.8		1.6	88.05		0	4.57826	0.188125		14145093	4353.32
Netherlands	NLD	7	1985	144	5			25638.5			97	92.3333	76.2628								1.51667	3.82241	1.52565		12.3667				72			2.23333				33760						93.3066		0	4.24118	0.348629		14496040	4498.65
Netherlands	NLD	7	1990	144	6		9.07	29115.5	30839.5		97	93.6667	76.8707	43.4	11	4.65		44.099	6.22		1.59333	4.31094	0.603678	5.75	13.0333	100	100					2.5				33760						87.2779	2.52654	0	1.37107	0.140368		14956738	5199.39
Netherlands	NLD	7	1995	144	7			31763	33180		97	94	77.4051	47.5	11	4.1	8.88127	37.4734			1.54333	3.94297	0.195191	5.3	12.4	100	100	2.21584						2.00962	1828.91	33760						92.3344	1.93918	0	1.22252	0.0693353	1.44492	15457447	5777.92
Netherlands	NLD	7	2000	144	8		0.91	37303.7	38967.8		97	95.6667	78.0049	53.2667	15	3.76667	8.88893	32.4401	0.7		1.69333	2.97161	0.231407	4.83333	12.7667	100	100	2.31679				3.2		2.07583	2366.04	33760						110.049	1.60205	0	1.49347	0.0480051	1.66807	15927927	6537.48
Netherlands	NLD	7	2005	144	9		13.41	39311.7	41065.3		97.3333	95.6667	79.3797	56.7667	10	3.4	6.9734	31.0183	8.63		1.71667	2.81106	0.186333		11.5667	100	100	2.02206				3.71	14.61	1.94929	3741.92	33760						120.523	1.51455	0	2.17046	0.0791047	0.93781	16315916	7019.93
Netherlands	NLD	7	2010	144	10		13.96	41038.6	42869.3		97	96	80.8187	58.7	7	2.83333	5.39973	26.2073	8.85		1.78	2.93531	0.170268	4.7	11.0333	100	100	2.16735				2.859		1.75381	5013.92	33730						136.851	1.45532	0	1.21506	0.0657691	0.972955	16612952	6980.29
New Zealand	NZL	7	1980	147	4			18527.5			74	78.5	73.1732								2.05333	25.9985	0.064191	10.2	16.4							1.56667				263310						46.432		0.176783	2.85526	0.390111		3115600	6340.3
New Zealand	NZL	7	1985	147	5			20569.2			75	63.6667	74.1073								1.94	21.2486	0.0449508	9.5	16.0667							1.73333				263310						47.3281		0.131351	3.28981	0.634157		3.24017e+06	7647.8
New Zealand	NZL	7	1990	147	6			20425	22691.2		83.6667	85	75.4114	53.6	18	4.25		23.9365			2.15333	19.1258	0.0458722	7.95	17.4667	100	100					1.9				263310						41.5736	1.75005	0.0959935	2.24014	0.504767		3374700	8760.12
New Zealand	NZL	7	1995	147	7			21890.1	24639.9		87	87.6667	76.8016	55.3667	13	3.7	16.2217	23.1157		97.5	1.98333	18.1756	0.0121994	6.33333	15.6867	100	100	2.24197	75			2		1.93797	1252.84	263310						43.1336	1.38981	0.0921564	1.69993	0.303262	1.2459	3.67513e+06	9035.87
New Zealand	NZL	7	2000	147	8			24471	27545.1		89.3333	84.3333	78.4065	57.0333	12	3.36667	16.0869	21.3929		96.6	1.97333	13.3557	0.193775		14.63	100	100	2.36137				2.2	8.715	1.63303	1608.14	263310						49.6547	1.18973	0.126072	2.79086	0.433134	1.26824	3.85777e+06	9313.48
New Zealand	NZL	7	2005	147	9			27398.8	30840.7		89	82.3333	79.8163	60.1	12	3.13333	14.0051	20.3984			1.98667	11.084	0.021		14.1	100	100	2.342						1.79029	2156.49	263310						42.9087	0.997259	0.178124	1.64133	0.268691	1.29634	4.13533e+06	9680.02
New Zealand	NZL	7	2010	147	10			27928	31436.4		93.3333	91	80.7699	61.6667	12	3.1	10.6977	16.7713			2.11	10.4668	0.0390828	2.3	14.3433	100	100	2.39862				2.735	10.87	1.8454	3059.95	263310						43.774	1.09694	0.499096	2.35388	0.832875	1.21032	4.36293e+06	9446.33
Nicaragua	NIC	3	1980	148	4			1371.76			19.5	17.5	58.4996								6.127	20.1861	0.0848978		44.281				27			0.42055				120340						60.8046		0.659924	11.1357	0		3.25065e+06	259.166
Nicaragua	NIC	3	1985	148	5			1251.96			39	55.3333	60.6912								5.42733	29.6756	0.197462	2.406	40.5863							0.6369				120340	17046.7	4.59657				41.6706		0.0994716	3.5748	0		3708566	289.334
Nicaragua	NIC	3	1990	148	6			936.906	2996.19	0.1	71	66.3333	64.1299	34.8	170	24.85		53.673			4.75367	15.1437	0.0646798	1.8241	36.8527	74.2	54.3			417.171	-104.017	0.6571				120340	31719	7.66125		55.1		85.3333	4.00238	0.222877	10.8415	0		4.14019e+06	311.432
Nicaragua	NIC	3	1995	148	7			911.439	2950.56	0.1	80.3333	84.6667	67.3266	33.8	160	21.4	37.6909	55.822			4.05267	3.74492		1.48	32.819	76.9333	57.8	-0.48895		235.538	-1892.05	0.82		-0.815666	127.68	120340	62180	13.3498		44.9		34.5001	0.832899	0.0490025	4.28895	0	-0.61105	4657738	293.196
Nicaragua	NIC	3	2000	148	8	31.1	3.65	1057.84	3424.5	0.1	83	90.6667	69.6486	38.2	140	17.6	45.5403	59.6988	11.48	66.9	3.258	2.39574			27.947	80	61.6333	-0.977963	68.6	183.104	-102.416			-0.618173	129.913	120340	24345.3	4.774	25.2	34.4667	7.8	47.3168	0.561539	0	2.12208	0	-0.133497	5.09956e+06	337.012
Nicaragua	NIC	3	2005	148	9		0.35	1158.84	3751.44	0.133333	84.3333	93	71.9042	43.5	120	14.6333	40.9979	55.5347	3.68		2.851	1.99051		0.933333	25.413	82.9	65.5	-0.54917		750.373	-990.27			-0.775708	186.733	120340	5551	1.01751	20.9	26.6333	5	55.4867	0.550795	0.305104	3.38076	0	-0.311587	5.45548e+06	408.685
Nicaragua	NIC	3	2010	148	10		2.93	1246.54	4035.36	0.2	98	99	73.7913	46.2	110	12.5333	40.4567	50.8474	7.22		2.63033	1.2397		0.95	23.9163	84.9	67.8	-0.746892		0.56049	-8.40129			-0.932298	278.628	120340	736.667	0.126498		22.1		67.0347	0.504512	1.07311	5.14487	0	-0.371643	5.82356e+06	489.408
Niger	NER	1	1980	149	4			410.998			6	19	39.405								7.70633	1.5824	0.0662617		55.085											1266700						44.5916		0.0280524	3.231			5.83557e+06
Niger	NER	1	1985	149	5			307.762			4.66667	25.3333	41.7153								7.774		0.00481615		55.1733							0.0251				1266700	560877	83.6234	43.8		45	39.0008		0.047344	4.26133			6.70718e+06
Niger	NER	1	1990	149	6			306.645	921.269	0.25	18	22.3333	43.9674	25.1	1000	49.55		50.8631			7.76367		0.00963316		55.0237	34.7	29.8			11.0047	-167.503	0.0184				1266700	985896	127.062		35.5		27.765		0	5.42453			7.7592e+06
Niger	NER	1	1995	149	7		38.57	266.396	813.214	0.6	22	32.3333	47.1349	30.8333	920	46.3333	71.675	50.3759	56.47		7.772	0.448219		0.144867	54.5647	38.2	32.4	-1.09098		27.6073	-55.4655	0.02325		-1.24432	33.2762	1266700	915734	99.8313		39.5333		36.4872	0.990956	0	9.3656		-0.111601	9172815
Niger	NER	1	2000	149	8	1.2		262.198	800.401	1.03333	34	37	50.7035	37.9	850	42	67.9467	50.159		15.7	7.724	2.50041			53.132	42.2	35.2333	-0.94067	14	27.5068	-29.1502			-1.08487	36.0067	1266700	689818	62.744	54.2	27.3667	43.6	35.8128	1.18668	0.000667581	7.16118		0.00187045	10994169
Niger	NER	1	2005	149	9	13.5	20.49	259.344	791.689	0.933333	46.3333	48.3333	54.1118	39.2333	760	36.6333	59.2124	52.7618	37.06	17.7	7.61833	4.59288		0.314752	51.1807	46.2333	38.1	-0.809664	11.2	560.063	-545.346	0.02	0.23	-0.757749	45.0197	1266700	45343	3.43747	54.8	21.7333	39.9	40.2958	0.999332	0.494933	7.88547		-0.410311	13190800
Niger	NER	1	2010	149	10	18.4	10.42	270.467	825.641	0.566667	72	68.3333	56.9788	39.7667	690	30.4333	59.676	51.2764	29.28		7.58333	2.35978	0.000454452		50.0583	50.5	40.9667	-0.640989	18	9.13448	-2.5928	0.019	0.137	-0.649927	45.7013	1266700	570203	35.8557		12.6		61.4335	0.826188	0.816897	10.5706		-1.06762	15902719
Nigeria	NGA	1	1980	150	4			793.727					45.5258								6.781	0.287091	0.597046	0.8662	46.778							0.113				910770						62.6987		0.05094	42.9294	40.6988		73682296	59.3724
Nigeria	NGA	1	1985	150	5		21.97	604.612			15.6667	18	46.3293						38.85		6.696	0.166503	0.621819		45.5143							0.18955				910770	1150000	13.7016				64.3337		0.00604734	42.8485	38.2134		83931608	77.4869
Nigeria	NGA	1	1990	150	6			566.215	2983.21	1.1	47.3333	56.6667	46.1157	39.25	1200	51.7		198.082		30.8	6.49	0.557717	0.016514	1.6682	44.1117	46.1	28.5		6	46.3148	-317.513	0.192				910770	1003877	10.4978	50.5	21.3	35.1	66.2076	0.691933	0	44.257	38.1308		95627496	90.8637
Nigeria	NGA	1	1995	150	7		32.16	542.747	2787.51	2.3	34.6667	41	46.1198	41.7333	1100	51.1333	71.1554	175.738	49.84		6.262	1.62214	0.0455445		43.2837	50.4	32.8	-1.15256	13.4	1.73232	-345.77			-0.975637	56.6792	910770	1.15279e+06	10.6299		12.6667		75.0742	0.663036	1.52537e-05	46.829	38.8539	-1.17398	108447944	90.5844
Nigeria	NGA	1	2000	150	8			550.681	2828.26	3.46667	29	33.3333	46.6493	44.8333	950	48.5	63.8502	158.325		41.6	6.10033	0.0485419	0.0252751	1.2	42.9067	54.8333	37.5667	-1.12622	15.3	2.34777	0	0.269		-0.956945	65.0434	910770	1480748	12.048	39.7	10.3667	27.3	64.5736	1.15301	0	41.5065	35.7085	-1.52159	122904536	74.9134
Nigeria	NGA	1	2005	150	9		26.89	816.522	4193.59	3.76667	36.3333	40.6667	48.6729	47.6	740	44.4	65.0409	153.761	44.67		6.02133	0.361642	0.0105	0.53	42.4643	58.9	42.3667	-1.17912		7606.92	-6056.73			-0.919043	112.45	910770				8		60.7226	0.620894	0.000148782	40.5	34.4965	-1.80183	139633344	120.94
Nigeria	NGA	1	2010	150	10	15.1	27.46	986.834	5068.3	3.5	49	57.3333	51.2767	47.9333	610	39.9	66.4903	149.469	44.79	48.7	6.02	2.96575	0.0948289		41.9187	62.6333	47.1667	-1.03239	17.5	16.5875	0	0.4015	1.605	-1.14408	142.03	910770	515516	3.2268	36	7.03333	24.4	43.2137	0.668604	0.0062208	21.6767	18.6825	-2.03078	159760576	134.714
Northern Mariana Islands	MNP	6	1980	152	4																																											17286.7
Northern Mariana Islands	MNP	6	1985	152	5																																											30292.3
Northern Mariana Islands	MNP	6	1990	152	6																					94.05	94.05									460												43978
Northern Mariana Islands	MNP	6	1995	152	7																					94.7667	94.8									460												57527.7
Northern Mariana Islands	MNP	6	2000	152	8															99.6						95.6	95.6					0.445				460												68174
Northern Mariana Islands	MNP	6	2005	152	9																					96.4	96.4									460												64250
Northern Mariana Islands	MNP	6	2010	152	10																					97.2333	97.2									460												54122.7
Norway	NOR	7	1980	153	4			35848.9					75.6515								1.72333	2.79399	0.501104		12.4333							1.96667				365268						53.812		0.0491511	13.1632	8.41228		4.08595e+06	19006.4
Norway	NOR	7	1985	153	5		0.23	41790			86	85.6667	76.1275						0.27		1.68333	1.91635	0.326963	5.9	12.3333							2.23333				365268						52.8928		0.0128644	11.6709	7.64408		4153323	22225.5
Norway	NOR	7	1990	153	6		0.26	44848	43370.7		88.3333	88.3333	76.6728	55.15	9	4		36.7053	0.29		1.91333	2.19275	0.619733	4.6	14.2333	100	100		73.8			2.6				365268						50.7706	2.84796	0.0282038	10.0202	8.24207		4.24337e+06	23340.6
Norway	NOR	7	1995	153	7		1.36	52396.7	50193.9		95.6667	92.6667	77.8589	56.3	4	3.03333	15.7419	32.6146	0.98		1.87667	1.33193	0.142327	4.03333	13.8333	100	100	2.27609				2.76667		2.02432	2198.94	365268						51.1205	2.43241	0.00563265	11.2354	9.46941	1.37738	4.35904e+06	24258.2
Norway	NOR	7	2000	153	8		3.24	60514.7	57970.7		91	89.3333	78.5675	60.2	8	2.66667	15.011	29.2686	2.15		1.82667	0.791425	0.190593	3.85	13.0333	100	100	2.29076				2.9		1.90926	3315.31	365268						53.372	1.85081	0.00103188	15.2992	12.143	1.44564	4488877	25213.9
Norway	NOR	7	2005	153	9		2.46	65683.9	62922.6		92.3333	90.3333	80.0756	60.3667	9	2.3	14.6797	25.6358	1.67		1.85667	0.529727	0.180667	4.15	12.4333	100	100	2.03445	88.4			3.77	16.22	1.9656	4617.83	304280						52.5378	1.65332	0.00489994	18.9362	13.1071	1.22067	4.62529e+06	24465.8
Norway	NOR	7	2010	153	10		8.45	64763.7	62041		93.6667	93	81.0293	61.7	5	1.86667	13.6706	24.0756	5.53		1.93667	0.51135	0.405371	3.3	12.5333	100	100	2.09061				4.019	14.403	1.84047	5818.04	304657						49.7996	1.55091	0.0149593	13.3703	9.97721	1.29352	4.89036e+06	23974.8
Oman	OMN	2	1980	154	4			6283.29			18.5	16	59.7159								8.28967	0.00724646	0.0876587	1.61395	49.6807							0.4668				309500						88.3269		0	68.9459	68.3358		1.15557e+06	620.636
Oman	OMN	2	1985	154	5			9158.39			62.3333	65.6667	63.9275								8.20733	0.0153303	0.136458		46.1403							0.5233				309500	16581.7	11.076				80.1711		0.0842615	38.3785	37.2435		1497080	1500.21
Oman	OMN	2	1990	154	6			9323.09	29582		97	96	67.2594	17.45	48	18.05		45.896			7.15233	0.0327022	0.113534	2.308	38.028	78.95	70		8.6			0.747				309500	25997	14.3416	26.4		21.4	70.1846	15.9792	0.183263	38.0383	36.6841		1.8127e+06	2112.6
Oman	OMN	2	1995	154	7			10195.3	32676.3		98.3333	97.6667	69.9844	19.5	32	12.8667	10.1254	49.5398		91.1	5.34933	0.0273498	0.291566		29.361	80.3333	70.9	0.0371635	23.7					0.550382	472.695	309500	3427	1.59647	21.4		10	76.2371	14.2836	0.0104175	32.8112	30.8174	0.800684	2.14661e+06	2626.44
Oman	OMN	2	2000	154	8			11895	38124.1		99	99	72.3524	22.7	22	9.23333	11.6462	41.4197		94.7	3.73333	0.0130016	0.0848119		23.9557	84	75.4	0.757811	31.7					0.326528	632.828	309500	743.333	0.337682	12.9		11.3	81.56	11.3756	0.00149899	39.4665	34.6473	1.0298	2.20128e+06	3344.54
Oman	OMN	2	2005	154	9			12358.4	39609.3		98.6667	97.3333	74.4015	25.4667	16	7.3	11.1209	36.5794		98.05	2.962	0.00395263	0.171667	2.1	21.609	87.7	79.9	0.349462				1.4945	3.7	0.340587	693.436	309500	0	0				89.2905	11.609	0.0047461	54.6903	41.5353	0.936285	2.51374e+06	4074.07
Oman	OMN	2	2010	154	10			14786.6	47391.6		98.6667	99	76.0412	27.7667	12	6.7	11.3535	33.1457		98.6	2.898	0.0199344	0.0430214	1.8	21.7373	91.5333	84.3	0.190299				2.1355	4.7485	0.365938	700.886	309500	12.3333	0.00435768	9.8		8.6	97.3631	9.05247	0.000783886	42.4857	35.7325	0.601887	2.83026e+06	5961.1
Pakistan	PAK	5	1980	155	4			393.954			2.5	1.5	58.0604								6.53467	13.5781	1.40668	0.5712	42.4003				3.3			0.31445				770880						33.0825		4.00857e-05	4.58915	0.492484		80026512	137.803
Pakistan	PAK	5	1985	155	5			461.411			29	37.3333	59.6162								6.40333	13.8761	1.03547	0.5995	42.4253				9.1			0.3514				770880	74992.3	0.790989	62.5		44.4	27.3882		0.000492637	3.72054	0.500844		94808360	193.459
Pakistan	PAK	5	1990	155	6		23.23	526.271	2993.61	0.1	48	49.6667	61.1838	13.6	400	55.85		209.117	44.15	18.8	6.02033	11.971	0.96194	0.632167	40.314	85.45	81		13.15	11.835	0	0.47075				770880	73137.5	0.65853	54.5	27.2	39	31.7153	7.06399	0.000340895	3.73619	0.744609		111061816	271.134
Pakistan	PAK	5	1995	155	7	16		576.879	3254.51	0.1	47.6667	50	62.554	13.5667	330	53.1333	71.5871	212.199			5.35533	4.97747	0.722206		36.2323	86.8	82.8	-1.15256	15.4	4.02581	0	0.5954		-0.587599	49.0649	770880	106152	0.837551	42.7	23.4333	34.75	32.5803	6.26262	0.00490074	3.59146	0.479292	-1.2051	126741400	343.361
Pakistan	PAK	5	2000	155	8		6.28	592.735	3343.96	0.1	61.6667	58.6667	63.8865	15.8	280	49.8	63.9624	223.314	22.54	20.5	4.47767	2.02867	0.548562		31.2233	88.3	84.7	-0.82099	22.3	11.4693	0	0.662		-0.57733	51.7188	770880	99864	0.694675	41.5	24.2333	31.3	27.7843	4.52313	0.000279534	4.10588	0.550752	-1.14417	143756496	355.434
Pakistan	PAK	5	2005	155	9		4.205	690.423	3895.07	0.1	73.3333	70.3333	65.1696	19.3667	230	46.7333	65.4638	203.977	18.76	31	3.79033	1.54656	0.405667	1.2	28.025	89.7333	86.6667	-0.953982	26	21.45	-160.554	0.7695	0.45	-0.412841	69.4411	770880	125638	0.795131		22.2333		34.6173	4.04136	0.0396412	6.96713	0.913308	-1.78726	158009536	446.947
Pakistan	PAK	5	2010	155	10		1.94	751.033	4237.01	0.1	75.6667	63	66.1238	23.6	190	43.9333	62.8849	187.247	13.25	41	3.42867	1.93562	1.35184	0.6	26.6237	91.1667	88.6	-1.05583		18.8446	0	0.82	0.565	-0.782872	80.052	770880	247586	1.43001	43	18.4333	30.9	31.7339	3.32526	0.0729935	4.53309	0.829389	-2.70398	173136560	452.48
Palau	PLW	6	1980	156	4																																											12235.7
Palau	PLW	6	1985	156	5						98	98																																				13683.7
Palau	PLW	6	1990	156	6			10546	16122.1		91.6667	98	69.0693			15.65				99	2.7572		0.00275233		21.95	90.15	72.8									460								0	0			15107.3
Palau	PLW	6	1995	156	7	59		9243.74	14131.2		88	79.6667	71.8446			14.1667	24.0351				2.8605		0.00731965		21.9	91.4333	76.4								1940.69	460								0	0			17251.7
Palau	PLW	6	2000	156	8			9237.42	14121.6		96.6667	90	70.4937			12.5	24.4358				1.535				14.3333	92.3	80.4		17.2			1.58			1541.83	460						84.1444		0	0			19152
Palau	PLW	6	2005	156	9			10281.4	15717.6		98	98.3333	69.1293			10.9333	11.2226							5.9	13.1667	94.2667	84.4					1.3	5.95		1428.12	460						59.4797		0	0		1.10151	19908
Palau	PLW	6	2010	156	10			8862.14	13547.9		67.3333	66.3333				9.53333	11.6057			100				4.85098		95.2	86	-0.404791	22.26			1.381	5.714	-0.67881	1575.84	460						63.453		0	0		1.36617	20473.3
Panama	PAN	3	1980	157	4		1.6	3442.34			62.5	73.5	70.2605						6.14		3.887	0.27978	0.00621203		30.908				60.6			0.993				74340			24.3		11.7	47.8251		0	1.4399	0		1.99015e+06	781.252
Panama	PAN	3	1985	157	5			3524.44			67.3333	76.6667	71.8143								3.412	0.233894	0.00561885	3.3533	28.3273				58.2			1.0134				74340	437	0.195682				31.0981		0	0.589101	0		2.23321e+06	884.09
Panama	PAN	3	1990	157	6		14.695	3090.29	7729.92	0.95	79.3333	75.3333	73.0572	39	98	13.2		58.0845	18.935		3.077	1.0225	0.00275233	2.5	26.2987	84.3	67.55				-0.205966	1.64				74340	748	0.300769		23.3		32.3951	1.60271	0	0.628484	0		2486960	841.935
Panama	PAN	3	1995	157	7	25	10.74	3634.69	8825.28	0.766667	86.6667	86	74.1291	42.4667	91	12.3333	28.8048	59.042	13.88	88.7333	2.902	0.49818	0	2.21	24.9737	87.4	71.5	-0.345166			-262.698	1.419		0.034525	426.586	74340	630	0.228472		23.3		38.2563	1.20374	0	0.594152	0	0.0495566	2.75745e+06	1046.49
Panama	PAN	3	2000	157	8		8.635	4071.38	9885.58	0.6	96.3333	94	75.1151	45	79	11.5333	26.8861	56.1567	11.56		2.81967	1.15834			23.891	90.2	75.9333	-0.39494			-201.65	1.502	2.765	0.242754	516.934	74340	951.667	0.311514		25.9333		35.7179	0.977628	0.000589601	0.225254	0	0.170653	3.05497e+06	1242.76
Panama	PAN	3	2005	157	9		3.97667	4619.07	11215.4	0.6	91.6667	97	76.0096	47.1333	83	10.3667	25.0137	45.7347	7.65333	91.1333	2.69567	0.988444		2.3	22.226	92.3667	80.4	-0.341415		0.15	-5.463			0.0346044	665.044	74340	3455.67	1.02666		19.8		83.1413		0.168408	0.479952	0	-0.0511608	3.36592e+06	1431.09
Panama	PAN	3	2010	157	10		1.02667	6248.34	15171.4	0.6	88.6667	96.6667	76.9507	49.0667	82	9.16667	24.5103	47.8095	2.89	88.5	2.54933	1.21171	0.00636232	2.26667	20.4083	93.8667	84.8	-0.336974	52.2		0	1.554	2.402	0.12311	1118.88	74340	509.333	0.138478		11.1		100.118		0.459698	0.773706	0	-0.0332461	3.67809e+06	1741.46
Papua New Guinea	PNG	6	1980	158	4			836.464			32		52.8559								5.69133	7.17765	0.00414136	5.5444	39.5077							0.0622				452860						84.0326		18.1713	23.4306			3.2166e+06
Papua New Guinea	PNG	6	1985	158	5			779.197			39.3333	32.6667	54.8339								5.21067	9.08563	0.0112377	4.86685	36.508							0.1622				452860	158730	43.1598				79.1519		15.4064	20.6199			3.67772e+06
Papua New Guinea	PNG	6	1990	158	6			758.19	1665.86	0.1	63	62.6667	55.7261	70.7	470	30.45		33.4823			4.80667	8.86444	0.0137617	3.67705	35.0943	33.7	24.3				0	0.0727				452860	95700	23.01				79.168	1.67307	19.3996	37.4722	17.9593		4.15906e+06
Papua New Guinea	PNG	6	1995	158	7	58.8	12.28	1004.74	2223.37	0.233333	59.6667	34	57.3462	69.5333	370	29.2333	6.42624	34.9896	25.47	47.6	4.67		0.000609971		35.6187	33.6	24.8	-0.350702	25.9		-3.84201			-0.280993	67.849	452860	78337.7	16.6055				82.2936	0.983738	14.7398	32.7823	10.1061	-0.81291	4717570
Papua New Guinea	PNG	6	2000	158	8			847.815	1876.11	0.6	58	60	58.8076	70.7667	340	28.2	9.47746	32.0094		40	4.505	3.74042			34.949	35.1	27.1333	-0.816513			0	0.05	0.53	-0.426032	73.3528	452860	64295.7	11.9515				91.2154	0.86722	14.3712	35.5491	14.9039	-0.326303	5.37971e+06
Papua New Guinea	PNG	6	2005	158	9	56		801.513	1773.65	0.9	61.3333	62.6667	60.6355	71.3	280	27.2667	12.3105	31.5931		47.5	4.22633	9.26289			32.6417	36.8	29.5	-1.17977	32.4		0			-0.766353	74.7199	452860	92650	15.1966	43.9		18.1	108.196	0.600851	27.5837	49.8014	16.2129	-0.824416	6096739
Papua New Guinea	PNG	6	2010	158	10			959.65	2123.59	0.7	59.6667	56.6667	61.9968	70.7	240	25.3667	13.8879	31.5769			3.95367	4.83209			30.2377	38.8	31.8333	-1.1932			0	0.053	0.457	-0.740717	103.616	452860	85258	12.4302				97.5938	0.588741	32.2834	39.8073		-0.813129	6858917
Paraguay	PRY	3	1980	159	4			1302.84			22.5	17.5	66.7702								5.21533	48.6654	0.0165654		36.8793				37.7			0.5709				397300						22.0364		0	6.89944	0		3.20065e+06	239.065
Paraguay	PRY	3	1985	159	5			1272.26			59	52	67.2982								5.015	45.4492	0.0315726		36.3607							0.6878				397300	3150.33	0.850546				24.4648		0	7.48221	0		3.7039e+06	304.942
Paraguay	PRY	3	1990	159	6		0.27	1471.44	6011.31	0.1	64.6667	67	68.0153	53.9	130	21.85		39.838	1.04	66	4.542	39.348	0.00619274	1.12615	33.474	54.2	25.75		48.4		-222.861	0.73135				397300	2947.5	0.693563	18.3	20.2	2.8	36.8302	1.74618	0	7.33746	0		4249797	488.763
Paraguay	PRY	3	1995	159	7	7	4.74	1594.57	6474.73	0.1	70.3333	77.3333	68.9196	54.9333	130	19.5333	54.9306	37.8373	8.92	60.8	4.09067	28.6747	0.00243988	0.97045	30.5663	63.6667	37.8	-0.862321	55.9		0	0.50505		-0.954709	244.877	397300	706	0.14703		15.3333		42.9037	1.54084	0	6.25559	0	-0.588221	4.80174e+06	755.401
Paraguay	PRY	3	2000	159	8		3.425	1493.52	6064.44	0.1	85.6667	88	70.0787	51.0333	120	17.4	51.2537	35.7896	6.86		3.67667	14.6846	0.00674002		28.035	73.4667	51.2	-1.3738			0	1.17		-1.1702	305.792	397300	6503.33	1.21549		13.0333		42.7097	1.35416	0	5.2378	0	-1.0918	5.3504e+06	865.83
Paraguay	PRY	3	2005	159	9	21.9	2.29333	1492.54	6060.45	0.2	95.3333	91	71.317	54.6333	130	15.3	53.2135	37.7214	5.60333	77.1	3.26767	9.06794	0.0025	1.25	25.7737	82.6333	64.6	-1.33455	72.8		0			-0.859847	263.022	397300	631	0.106875	17.5	12.6333	3.4	76.6679	1.01535	0	5.53352	0	-0.640207	5.90409e+06	854.637
Paraguay	PRY	3	2010	159	10		1.81	1682.82	6833.1	0.3	87.6667	92.6667	72.0226	55.7	110	13.4	55.9083	34.0836	4.25		2.97033	2.54451	0.00499897	1.3	24.301	91.1	78	-0.761247			0			-0.898262	485.492	397300	32.3333	0.00500511		21.1667		79.3398	1.13228	0	4.96068	0	-0.782587	6460067	1138.76
Peru	PER	3	1980	160	4			2576.87			18	24.5	60.0643								5.00933	3.62466	1.53299		35.8343				41			0.722567				1280000						30.3947		2.81702	16.0579	11.5091		17328224	505.222
Peru	PER	3	1985	160	5		3.04	2346.93			42	43	62.9495						9.11	49.3	4.36167	4.73936	0.506231	1.6845	32.4313				45.8			0.940067				1280000	35205.3	1.80295	43.9		11.7	25.9692		2.19046	10.209	6.80107		19526548	557.619
Peru	PER	3	1990	160	6			1916.43	5241.01	0.3	67	63.3333	65.5296	44.95	250	25.95		69.7335			3.82767	4.03144	0.0954141	1.4132	29.898	74.7	44.25			34.1564	-0.957352	1.04965				1280000	31293.5	1.43744	37.3	31.6	8.8	20.9965	1.2136	5.71451	9.19115	2.64012		21770362	561.107
Peru	PER	3	1995	160	7		2.14	2177.81	6105.82	0.466667	90.3333	86.6667	68.0172	51.3	220	21.3	38.6444	73.4549	7.6	56.4	3.31867	2.58847	0.142733	1.41355	26.8843	77.6	50	-0.166804	64.2	37.4726	-503.521	0.98		-0.0512163	195.881	1280000	174267	7.27965	31.6	25.7667	5.7	25.2227	1.8882	0.692516	2.70038	1.25651	-1.0944	23938868	558.362
Peru	PER	3	2000	160	8	67	5.21667	2289.87	6420.01	0.5	95.6667	95.6667	70.496	60.4	160	16.2	34.1709	71.4244	10.7367	59.3	2.93133	2.81575	0.0471801		24.1257	80.6	56.3667	-0.486589	68.9	20.4672	-65.1898	1.17	0.67	-0.093042	230.16	1280000	104481	4.01934	31.3	22.5333	5.2	27.613	1.89982	0.345611	2.27667	1.33543	-1.09798	25994640	678.297
Peru	PER	3	2005	160	9	63.35	2.01	2688.24	7536.89	0.4	85.6667	85	72.4121	57.9	120	12.2	33.5769	71.8152	5.79667	72.2	2.68967	1.87357	0.202667	0.9	22.111	83.3667	62.7333	-0.309376	70.9	50.83	-35.3567			-0.549709	284.289	1280000	82068.3	2.9607	29.8	21.9333	5.4	39.9529	1.49312	5.91435	8.8775	2.00166	-0.943414	27719272	839.321
Peru	PER	3	2010	160	10	69.6	0.833333	3518.12	9863.59	0.4	92.3333	93.6667	73.9064	67.6333	100	9.2	36.8328	65.5096	2.7	83.7667	2.51167	1.29744	0.0463541	1.5	20.549	85.8667	69.1	-0.280509	74.3333	20.4231	-444.99	0.92	1.271	-0.257085	468.586	1280000	33076.7	1.13003		13.7667		44.6435	1.30665	9.41161	12.4359	1.74321	-0.965289	29270674	1129.74
Philippines	PHL	6	1980	161	4			1102.51			50.5		62.1746								5.18367	6.6017	0.144947	1.7089	36.5723							0.13905				298170						41.1854		2.1013	4.50272	0.483397		47410100	352.062
Philippines	PHL	6	1985	161	5		12.18	941.881			60.6667	48	63.801						27.77		4.713	5.02662	0.0714396	1.7284	34.9403				43.6			0.1536				298170	104313	1.91977				34.6849		1.13626	2.62642	0.212058		54336392	334.259
Philippines	PHL	6	1990	161	6		9.68	990.917	3950.5		88	83.6667	65.2129	47.75	110	22.15		57.7446	23.5		4.321	2.3053	0.0394501	1.3332	32.995	83.8	75.8				-791.752	0.12145				298170	86300	1.39317	43.3	24.5	29.9	46.6307	2.13363	1.2089	2.30267	0.0604854		61945192	358.413
Philippines	PHL	6	1995	161	7		8.64	997.101	3988.74		72.6667	74.3333	66.0248	48.9	130	19	49.1323	59.9968	21.8		4.008	1.23819	0.0561174		30.9727	85.6	79.3333	-0.176405	49.4	1.52493	0	1.23		-0.176001	73.4489	298170	53118.7	0.763045		22.3667		61.2546	2.24499	0.413707	1.26512	0.0194593	-0.478652	69614024	402.63
Philippines	PHL	6	2000	161	8		6.34	1055.57	4222.64		79	79.6667	66.7953	50.5333	120	17.1	42.5562	54.8373	17.69	52.05	3.81033	0.534009	0.0112334	1	29.5687	87.6333	83.3	-0.45494	48.6		-53.9201	0.585		-0.144035	74.5957	298170	36148	0.46549		21.5333		88.9098	1.56513	0.200318	0.657953	0.0128016	-1.41428	77655872	497.386
Philippines	PHL	6	2005	161	9		5.47	1203.43	4814.13		88.3333	92	67.4908	49.5667	130	15.7333	50.924	46.0789	16.33		3.48467	0.546712	0.0236667	0.5	27.28	89.7	87.2667	-0.66777	49.7333		0	1.153	6	-0.106703	113.22	298170	44199	0.515102		19.5333		88.3233	1.33586	0.811392	2.14184	0.227951	-1.51782	85806368	576.451
Philippines	PHL	6	2010	161	10	27	3.62	1386.32	5545.74		82	82.3333	68.2311	50.1667	120	14.4667	52.8414	43.1056	13.58	72.2	3.15367	0.78948	0.0202988	0.75	25.047	91.6667	90.9333	-0.757145	48.9		0			0.0110078	168.608	298170	15809.3	0.169154	33.6	17.1667	20.2	51.72	1.228	2.38719	3.69557	0.230661	-1.57584	93461384	626.903
Poland	POL	4	1980	162	4						96	92.5	70.6333								2.26667		2.04169	5.6	19.3667							1.76667				306290												35573320	2990.16
Poland	POL	4	1985	162	5		0.13				94.6667	92.6667	70.7325						0.15	99	2.30667	2.61427	1.41274	5.7	18.0667							1.96667				306290						31.474		0.213217	3.42873	0.0304126		37187380	3268.2
Poland	POL	4	1990	162	6		0.08	4553.16	9533.01		95.6667	94.6667	70.8407	54.8	17	11.2		45.4422	0.09	99.6	2.07	2.90558	0.424318	5.7	14.5				72.7			2.13333				306290						35.8224	2.08717	0.7056	2.18467	0.0244693		38106168	3299.49
Poland	POL	4	1995	162	7		0.29	5193.87	10874.5		96.3333	96.3333	71.9447	51.3333	14	9.33333	26.8603	40.0982	2.19	99.6333	1.67333	2.74702	0.139073	5.53333	11.6			0.542451				2.33333		0.778798	439.399	306290						37.8258	2.00007	0.320038	1.05116	0.0220611	0.720398	38587340	3071.04
Poland	POL	4	2000	162	8		0.00666667	6736.91	14105.2		98	97	73.6642	49	8	5.8	28.9804	36.2963	0.0866667	99.7667	1.35	1.72028	0.0782591	5	9.76667			0.547989				2.26667		0.597505	597.468	306290						45.3563	1.88879	0.112425	0.953037	0.0472223	0.224753	38388992	3229.32
Poland	POL	4	2005	162	9		0.00666667	8036.32	16825.8		99	98	74.9951	47.2333	5	4.66667	26.6304	37.2145	0.09	99.85	1.24667	1.19881	0.270667	5.23333	9.53333			0.169195				1.991	5.1835	0.464717	864.62	304967						65.8793	1.92285	0.528766	1.78375	0.0891561	0.259367	38162980	3479.47
Poland	POL	4	2010	162	10		0	10030.9	21001.9		99	98	76.2293	48.0667	4	3.53333	22.4601	35.4213	0.0166667		1.36	1.13667	0.123611	6.59667	10.6			0.422885				2.1335	5.616	0.594215	1399.55	304183						71.8918	1.84618	0.557136	1.83945	0.0653554	0.983368	38289816	3735.35
Portugal	PRT	4	1980	163	4			10130.7			74	51.5	71.3325								2.23	9.10201	0.0628106		16.0667				76.3			2				91500						41.7687		0.015183	1.77924	0		9759646	1530.76
Portugal	PRT	4	1985	163	5			10461.6			77	64.3333	72.865								1.76	7.79569	0.143949	4	13.3							2.5				91500						48.9762		0.00386454	1.46541	0		10017526	1873.99
Portugal	PRT	4	1990	163	6			13794.9	19725.8		91	92.3333	74.0821	49.8	15	6.9		52.9846		98	1.56333	6.42876	0.563769	4.1	11.7333	96.2	94.8					2.8				91500						51.7087	2.4178	0.0951615	0.93812	0		9982818	2539.27
Portugal	PRT	4	1995	163	7			14893.3	20858.2		95	94.6667	75.1626	49.5667	10	4.6	23.6234	46.1938			1.43333	4.07159	0.189904	3.93333	10.8667	97.0667	95.8333	1.52293				2.93333		1.154	1054.03	91500						47.5684	2.21615	0.0272389	0.500587	0	1.21529	10027215	3047.85
Portugal	PRT	4	2000	163	8			17782.2	24904.1		96.6667	89.6667	76.3642	52.7667	11	3.4	24.0276	39.0871		99.8	1.5	3.13798	0.00898669	3.76667	11.3333	97.9333	97.0333	1.18219				3.16667		1.03642	1570.6	91500						52.9044	1.9051	0	0.43178	0	1.3397	10290149	3967.95
Portugal	PRT	4	2005	163	9			18306.9	25639		95	95	78.0537	55.2667	11	2.4	24.1413	36.3184			1.39333	1.89414	0.149	3.63333	10.2667	98.7667	98.2333	1.04684	67.1			3.44	4.711	1.01392	2173.75	91480						53.2187	2.04247	0.095796	0.422732	0	0.967018	10503160	4681.33
Portugal	PRT	4	2010	163	10			18463.8	25858.7		97.3333	96	79.4081	55.8667	11	2.06667	26.3327	30.9558			1.36	2.5442	0.433547	3.35	9.4	99.5333	99.4333	1.05119				3.868	5.331	1.04655	2688.77	91470						54.5232	2.07861	0.161611	0.56879	0	0.728764	10566302	4883.77
Puerto Rico	PRI	3	1980	164	4			12113.1					73.7036								2.60633				22.7333											8870								0	0			3.20555e+06
Puerto Rico	PRI	3	1985	164	5			12411.2					74.2956								2.34633				19.3833											8870								0	0			3.37691e+06
Puerto Rico	PRI	3	1990	164	6			14730.9	25293.3				74.169	30.7	29			24.8256			2.21867				18.5667	93.6	93.6									8870								0	0			3534920
Puerto Rico	PRI	3	1995	164	7			16692.1	28507.5				74.1548	33.4333	28			21.8671			2.05067			3.32	17.1333	93.6	93.6	0.443431	77.7			1.75		1.17381		8870								0	0		0.18686	3685665
Puerto Rico	PRI	3	2000	164	8			19552.7	33393				76.3791	35.6	24			19.7088			1.98578				15.26	93.6	93.6	0.913646						1.14345		8870								0	0		0.18292	3809820
Puerto Rico	PRI	3	2005	164	9			21873.1	37355.8				78.2961	37.9	21			16.3158		99.8	1.7549				12.8433			1.01656						0.811335		8870								0	0		0.497932	3817818
Puerto Rico	PRI	3	2010	164	10			20255.4	34593				78.183	35.7	20			15.4361			1.6566				11.3733			0.501948						0.354864		8870								0	0		0.402257	3716066
Qatar	QAT	2	1980	165	4						52	18	72.8488								5.80767		0.0835173	2.9396	35.0113							0.7379				11610						88.5881		0	47.808	65.1572		225705	9449.66
Qatar	QAT	2	1985	165	5						67.6667	62	74.2376								4.92767		0.180873		29.1707							1.6756				11610						72.3538		0	48.5807	39.9274		370186	9963.32
Qatar	QAT	2	1990	165	6						83	80.6667	75.2965	42	11	9.75		41.6678			4.02433	0.0511066	0.0146791	2.3003	22.6883	100	100					1.5				11610						69.779		0	39.2943	33.6361		474908	9368.49
Qatar	QAT	2	1995	165	7						91.6667	87.6667	76.1214	42.1333	11	7.7	32.3779	35.8099		98.2	3.59067	0.0176181	0.0902757		20.675	100	100	-0.0865891				1.26		0.465285	1577.11	11610			11.6		4.8	79.0216		0	30.9384	23.8893	0.19596	502912	11361.8
Qatar	QAT	2	2000	165	8			51158.1	111731		88.3333	90	76.8193	38.5	9	6.33333	27.1527	34.903			3.234	0.0142786	0.0363212		19.367	100	100	0.674049				2.217		0.438672	1298.62	11610						81.7953		0	42.0711	26.7124	1.06499	592552	14470.2
Qatar	QAT	2	2005	165	9			56600.2	123617		96.3333	99	77.4503	44.8667	8	5.36667	15.8474	33.1761			2.55867	0.00543611		2.46	15.3277	100	100	0.83061				2.6985	6.686	0.49072	2547.85	11610						80.3923	2.05907	0	50.4901	28.0255	0.992582	836381	16595.2
Qatar	QAT	2	2010	165	10			58440.1	127636		96.3333	98.6667	78.1472	50.4333	7	4.66667	15.1594	29.8245		100	2.091	0.00151914	0.155725	1.2	11.7207	100	100	1.45802				7.739	11.874	0.888161	1743.73	11610						79.2796	1.74603	0	28.8937	13.6675	1.16538	1.74157e+06	15101.8
Romania	ROM	4	1980	167	4			3709.03					69.2041								2.42667		1.13956	8.77565	17.8333							1.47667				230340												22249436	2837.49
Romania	ROM	4	1985	167	5			4300.11			92	85	69.6207								2.32		0.535663	8.9276	15.9333							1.7566				230340												22756878	3174.49
Romania	ROM	4	1990	167	6		0.29	3743.56	10601.1	0.1	96.6667	91.3333	69.6854	51.85	170	16.6		65.0338	0.34	99.8667	1.88	2.6009	0.428446	8.92637	13.8667	75.85	55.7				0	1.80973				229387			11.2		5	37.9286	4.68676	0.334557	8.2635	2.53118		23121482	2952.53
Romania	ROM	4	1995	167	7		1.2	3478.91	10277.7	0.1	98	92.6667	69.3569	56.1	72	15.2667	26.119	67.0748	5.67	99.0333	1.34333	3.49434	0.028872	7.6315	10.5	79.9333	62.3333	-0.221414			0	1.78093		-0.506485	188.592	229507						50.2016	2.78853	0.106148	6.47378	1.9744	0.491467	22677828	2331.28
Romania	ROM	4	2000	167	8		0.505	3381.86	9991.05	0.1	98.3333	98	70.9455	58.3333	53	13.5667	19.3414	46.0332	3.105	98.1667	1.29333	4.46332	0.0685235	7.41333	10.2667	84.1667	69.7	-0.477384	63.8		0	1.895		-0.434804	251.928	229673			14.0333		3.63333	60.9288	2.5402	0.0238187	5.98466	2.09156	-0.481841	22348994	1996.67
Romania	ROM	4	2005	167	9	16	0	4723.94	13956	0.1	97	96.3333	71.8789	48.9	30	11.2	20.8708	42.5005	1.14667	98.4	1.38	2.43486	0.268333	6.57145	10.3	87.7	75.6	-0.20763	70.3		-0.832333	1.9166	4.19	-0.217639	518.893	229987						70.3772	1.9487	0.0571226	4.59156	1.65856	0.0781464	21321732	2369.09
Romania	ROM	4	2010	167	10		0	5694.33	16822.8	0.1	92.6667	94.6667	73.7772	48.1333	30	8.13333	20.0532	37.1347	0.12	98.5	1.52333	2.00025	0.0730152	6.33	10.3667			-0.223985			-1.08099	2.3855	5.4835	-0.306355	856.84	230090						67.2873	1.30771	0.0112879	2.52328	1.15354	0.255897	20253962	2526.82
Russian Federation	RUS	4	1980	168	4								67.1374								1.9				15.9											16389950												138992672
Russian Federation	RUS	4	1985	168	5								68.1498								2.08667			13.0139	16.9							3.90495				16389950												143832336
Russian Federation	RUS	4	1990	168	6			5651.55	18840.5				68.8495	59	74	14.7		60.0991		99.2	1.87733			12.9812	13.3667	93.25	80.7					4.06707				16389950							21.2396	0	16.3717	10.7361		148212336	6607.17
Russian Federation	RUS	4	1995	168	7		0.4	3541.82	12054.7		83.3333	84.6667	65.2941	52.4333	72	14.8667	17.4712	42.5742	2.46	99.1	1.339	3.27502		11.8204	9.23333	94.1	83.4	-1.02297	65.1667			3.93003		-0.516864	302.857	16379223						35.3276	4.32145	0.30247	16.5782	7.07481	-1.22605	148212368	5105.6
Russian Federation	RUS	4	2000	168	8		0.42	3819.57	13000.1		95.6667	97.3333	65.6243	53.6667	57	12.9	29.3148	35.7823	1.925	99.2	1.21	3.26281		10.8567	8.7	95.1	86.3	-0.917507				4.193		-0.765428	376.34	16383430						55.8045	3.55609	0.32909	34.5543	15.0153	-1.41945	146596048	5157.2
Russian Federation	RUS	4	2005	168	9		0.0866667	5377.08	18301.1		98	98.6667	65.8448	56.1333	37	9.03333	31.51	34.6948	0.44	99.4	1.30667	2.80473	0.004	9.76667	10.3333	96	89.2333	-0.791004	83.8			4.103	8.519	-0.430291	643.57	16380120	11	7.68474e-05				47.6878	3.53761	1.02655	34.9992	17.7389	-1.20653	143140784	5850.84
Russian Federation	RUS	4	2010	168	10		0.01	6382.78	21724		97.3333	98	69.0398	56.7667	31	6.26667	32.9809	28.562	0.05	99.7	1.56333	2.10021	0.0124217		12.4667	96.9333	92	-1.06076				4.3089	8.5191	-0.433128	1274.15	16376870	0	0				42.4949	3.91795	1.44129	21.038	13.8427	-0.95035	142417072	6349.92
Rwanda	RWA	1	1980	169	4			268.143			17	42	47.9143								8.44533			1.50305	53.588							0.03135				24670						26.3416		0.768281	7.64561			5.14101e+06
Rwanda	RWA	1	1985	169	5		19.67	259.383			64	61.3333	48.9806						41.8		8.26933		0.00428102		52.2827							0.0269				24670	347307	56.6498				26.4391		0.129014	4.28649			6130781
Rwanda	RWA	1	1990	169	6			238.513	859.334	5.8	85.6667	85	32.8866	88.7	1400	38.9		33.9783			7.27233			1.25995	47.5827	60.5	58.85			3.35784	-30.0178	0.0401				24670	1306753	183.086		52.3		17.9948	3.65888	0.0654979	5.65419			7137386
Rwanda	RWA	1	1995	169	7			179.551	650.984	6.16667	65	61.6667	31.5445	86.3	1400	45.0333	24.5857	46.0614			6.31733	15.9291	0.00121994		43.732	63.1	60.8333	-0.930731	13.7	10.093	0			-1.19946	21.3407	24670	969747	167.952	47.8	57.2333	24.2	27.393	4.3768	0.00076871	12.1046		-1.95067	5773959
Rwanda	RWA	1	2000	169	8	84	41.78	212.712	771.216	4.7	84	73.6667	47.4487	85.9667	1000	42.4667	23.5537	39.0668	58.63	31.3	5.89367	2.68963	0.0196584		40.981	66.1667	63.0333	-0.645411	13.2	16.9848	-7.63382			-0.653874	24.8167	24670	748654	89.8076	48.3	52.5333	20.3	18.0979	3.79332	0	5.93604		-1.80941	8.3362e+06
Rwanda	RWA	1	2005	169	9	88.4	34.71	273.206	990.544	3.33333	94.3333	89.3333	55.2078	85.7333	610	31.2	19.6753	37.8354	52.08	38.6	5.365	3.61983	0.002	1.65	38.423	68.4667	65.2333	-0.463947	17.4	470.58	-446.196	0.037	0.439	-0.577841	60.9521	24670	615590	65.1538	51.7	43.1	18	21.7062	1.82336	0.00214422	5.57141		-0.94319	9448261
Rwanda	RWA	1	2010	169	10	84.9	26.53	350.909	1272.26	3.06667	97	95	62.1382	86.6667	390	22.7667	21.3226	31.6525	44.48	69	4.841	2.82565	0.0118157		36.8847	70.1	67.4333	0.341489	51.6	3.14783	-3.08845	0.056	0.689	-0.0471705	125.017	24670	515424	47.5619	44.3	31.2333	11.7	31.7679	1.31667	0.139467	6.43021		-0.268554	10836905
Samoa	WSM	6	1980	170	4						47.5		59.9692								6.203	3.93984		4.4304	36.9833							0.3828				2830												155584
Samoa	WSM	6	1985	170	5			1531.96			93	85	62.4648								5.62133				35.2947							0.2795				2830						71.7014		0	3.27641			159967
Samoa	WSM	6	1990	170	6			1560.8	3205.74		78.3333	82.6667	65.0396	40.1	150	11.65				76	5.12	0.11324			33.1353	89.15	87.15			0.0275233	0	0.2074				2830				11		83.3476		0	3.73304			162980
Samoa	WSM	6	1995	170	7			1569.58	3296.81		94	95.3333	67.507	37	110	10.2	23.1062				4.75267				31.8387	91.1333	89.5667	-0.0146231	36.3	0.0243988	0	0.344		0.382717	109.553	2830				13.3333		48.1516		0	3.06027		1.25239	170073
Samoa	WSM	6	2000	170	8			1849.13	3883.98		96.6667	92	69.4803	32.7	89	8.83333	20.1071				4.50667	0.446947		3.3	30.5983	93.3333	92.2667	-0.132766			0	0.702		0.390983	165.208	2830			6.4	5.96667	1.7	70.5085		0	1.18742		1.19232	174646
Samoa	WSM	6	2005	170	9			2275.54	4779.62		62.6667	45.3333	70.9961	28.2667	73	8	11.4795			100	4.45867	0.585528		0.97	29.4917	95.4667	95	0.167789			-4.05	0.27	0.94	0.201791	191.727	2830				5		77.6599		0	0.532274		1.15353	179932
Samoa	WSM	6	2010	170	10	51.3		2298.31	4827.46		83.3333	59	72.4085	24.1	62	7.7	7.93543			80.8	4.33467	0.378392			27.909	97.6333	97.7333	0.117363	28.7		0	0.479	1.851	-0.0122557	273.357	2830				5		61.0028		0	0.744128		0.927198	186054
San Marino	SMR	7	1980	171	4			25503.5																6.672								2.139				60												21385.3
San Marino	SMR	7	1985	171	5			26257.3			99													6.76267								2.284				60												22777
San Marino	SMR	7	1990	171	6			28851.4			99	99				3.85		35.7267						7.3025								24.8865	95.48			60												24141
San Marino	SMR	7	1995	171	7			34922.2			95.3333	97.3333	79.1195			2.86667	12.8227	30.7682																	1949.5	60												25665.3
San Marino	SMR	7	2000	171	8			43733.4			97	84.3333	80.7057			2	13.4098	26.0789																	2468.48	60								0	0			27010
San Marino	SMR	7	2005	171	9			46498.9			96	95.3333	81.9594			1.5	13.4819	24.3066							9.96667										2893.87	60								0	0		1.10151	29731.7
San Marino	SMR	7	2010	171	10						85.6667	81.3333	83.1594			1.2	14.4288	20.664						3.85	10.4667							4.883	8.318		2810.81	60											1.36617	30869
Sao Tome and Principe	STP	1	1980	172	4						42	25	60.4937								6.404				40.883							0.42845				960												94855.3
Sao Tome and Principe	STP	1	1985	172	5						54	47	60.9404								5.96467				39.5033											960	23324	223.282	32		14.5							104460
Sao Tome and Principe	STP	1	1990	172	6					0.1	80.6667	64.3333	61.7701	36.5	410	32.25		15.4585			5.39733			4.7373	37.1907						0	0.5381				960				22.9								117399
Sao Tome and Principe	STP	1	1995	172	7					0.4	76.6667	65.3333	62.5678	38.3667	360	31.4333	48.0659	15.2582			4.95833				35.8223	74.0333	65.4	-0.0146231		1.69572	0	0.467		-0.408373	118.406	960	49506	380.001		23.7							0.960007	130279
Sao Tome and Principe	STP	1	2000	172	8	56.2	7.87	746.121	2172.52	1.13333	84	69.3333	63.3025	38.7333	300	28.2667	40.8831	14.8902	20.63	78.6	4.68933	0.0599206			36.4227	78.2	69.8	-0.0802471	29.3	3.4786	-4.16608			-0.50754	240.255	960	37029	265.373	35.2	18.3333	10.1	41.8276		0	2.49881		1.04868	139536
Sao Tome and Principe	STP	1	2005	172	9	60.4		825.165	2402.67	1.43333	96.6667	88	64.5769	41.1667	260	24.2333	40.1369	15.5971		80.7	4.54	0.449058		3.2	37.688	87	80.6333	-0.666981	30.7	3.59	-2.04133	0.491	1.867	-0.716794	144.958	960	23257	150.283	28.9	10.0667	8	48.7335		0	2.49285		0.515512	154754
Sao Tome and Principe	STP	1	2010	172	10	51.4	13.94	943.915	2748.44	0.966667	97.3333	91	65.843	43.9667	230	20.9333	54.9366	13.8442	31.2	81.7	4.28533	0.490618		2.9	36.1953	95.3333	91.4667	-0.397473	38.4	0.230255	-0.606541			-0.732947	137.107	960	5788	32.4776		7.56667		58.4285		0	2.9974		0.089209	178215
Saudi Arabia	SAU	2	1980	173	4			21297.5			47	10	63.085								7.19933	0.0120017	2.52002	1.4582	43.31							0.5496				2149690						82.5878		0	49.7606	73.5458		9861595	1914.6
Saudi Arabia	SAU	2	1985	173	5			13024.7			81	75.6667	66.6253								6.65267	0.0418872	2.70775		40.5073							1.3456				2149690	13436	1.01315				51.3646		0	33.1524	31.157		13261646	3138.19
Saudi Arabia	SAU	2	1990	173	6			12250.7	36230		93	91	69.1411	14.4	41	20		191.669			5.84433	0.0565793	2.10324	2.4964	35.7187	92	92					1.4334				2149690	12814	0.790808		5		56.3783	13.2948	0	38.9391	37.3775		16203686	4004.82
Saudi Arabia	SAU	2	1995	173	7	31		12419.6	35858.5		94.6667	93	71.0387	15.4667	31	15.2667	33.1541	170.39		91.4	4.986	0.0436804	1.54526		31.5027	93.3333	93.3333	-0.635408	31.8					-0.255176	465.086	2149690	16596.7	0.895299	21.4	5	13.5	53.3433	9.46377	0	33.6966	31.9807	-0.264489	18537568	4934.98
Saudi Arabia	SAU	2	2000	173	8			12617.7	36430.6		95	93.3333	72.6112	16.2333	24	12.3667	19.4405	144.499			3.99367	0.0683348	0.646293	2.2	27.117	95.0333	95.0333	-0.417413	20.8			1.397		-0.228897	748.844	2149690	6501.67	0.321563		5		53.4695	11.1552	0.00154968	35.9705	33.4494	0.111085	20218956	5874.56
Saudi Arabia	SAU	2	2005	173	9			13272.3	38320.7		96	96.3333	73.9357	17.6333	19	10.9	16.8294	130.675		96	3.23967	0.0639145	0.507667	2.3	23.1847	96.7	96.7	-0.235794				1.37	2.97	-0.328917	742.421	2149690	261.667	0.0106223	9.3	5	5.3	71.5698	7.88684	0.0131019	54.296	49.6502	-0.490097	24633744	6384.06
Saudi Arabia	SAU	2	2010	173	10			16063.4	46379.1		98	98	75.0743	17.7	16	9.66667	20.3004	111.239			2.83	0.0150621	0.872244	2.2	20.773	97	97	-0.109539				0.853	2.2195	-0.118295	927.842	2149690	52	0.00190671		5		69.7288	8.48519	0.0271418	45.123	42.2645	-0.396527	27272164	7871.46
Senegal	SEN	1	1980	174	4			731.817					48.9354								7.379	2.8506	0.0600497		48.396							0.0788				192530						46.2291		0.616417	3.31653	0		5.57242e+06	104.049
Senegal	SEN	1	1985	174	5			707.36			54	71	53.881							41.4	7.086	2.43739	0.0136458		45.922				11.3							192530	337666	52.4272	27.9		17.3	48.1343		0.297781	2.57956	0		6440655	105.767
Senegal	SEN	1	1990	174	6		34.24	688.569	1851.28	0.55	49.6667	51	57.1312	62.2	530	41.35		130.842	49.41		6.62733	3.37094		0.6268	43.534	60.25	42.15			120.474	-467.258	0.0549				192530				22		35.6516	1.9483	0.044512	2.38791	0.00297695		7.51631e+06	102.47
Senegal	SEN	1	1995	174	7		19.12	644.347	1756.26	0.5	69	69.6667	57.3851	63.4667	510	41.8667	61.9172	135.554	37.52		6.05533	6.59184	0.0042698	0.34875	41.328	63.1667	45.9667	-0.221414		83.5376	-123.124	0.0878667		0.0219488	44.7204	192530	539422	61.9371	28.8	24.3	19.6	47.9688	1.64645	0	3.35487	0.0023235	-0.719654	8709197	109.54
Senegal	SEN	1	2000	174	8	24	14.31	706.052	1924.45	0.533333	54.6667	52	57.8176	63.9	480	40.7333	54.2448	145.434	31.17	53.05	5.56333	2.2643			39.9693	66.3667	50.1667	-0.11298	10.5	131.498	-16.8676			-0.123345	61.7557	192530	400997	40.6425	29.5	24.8333	20.3	52.8401	1.42229	0.217029	2.51809	0.000652279	-0.697839	9866454	114.376
Senegal	SEN	1	2005	174	9	34.1	10.8	764.789	2084.55	0.6	86.6667	70.3333	60.5392	64.7667	420	33.5333	40.6959	126.192	24.66	51.9	5.23167	3.37776	0.012		39.1863	69.5333	54.3667	-0.172914	11.8	1080.27	-967.297	0.06	0.32	-0.247369	87.9423	192530	34488	3.05914	20.1	18.4333	14.5	56.2308	1.45177	0.0441955	2.03752	0	-0.173717	11273773	150.921
Senegal	SEN	1	2010	174	10	39	11.08	794.657	2165.95	0.566667	89	81.3333	62.8163	65.6667	360	26.1	35.2708	142.348	24.95	65.1	5.049	1.37147	0.00727122		38.5423	72.7667	58.6333	-0.597847	13.1	12.97	-11.3767	0.059	0.42	-0.50382	89.9999	192530	261948	20.2182	28.7	18.9	19.2	54.9121	1.58237	1.64198	4.25859	0	-0.306998	12956043	187.727
Serbia	SRB	4	1980	175	4																2.1															87460
Serbia	SRB	4	1985	175	5																															87460
Serbia	SRB	4	1990	175	6			4391.11	13351	0.1			71.4878	44.4	18	15.9		57.4515			1.8				11.9	99.5	99.3				-501.855					87460												7590818	4520.07
Serbia	SRB	4	1995	175	7			2267.84	6895.29	0.1	88.3333	85.6667		44.5333	20	11.9667	24.6538	46.4637			1.7	3.97264	0.00447312		11.05	99.5	99.3	-1.02881			0			-0.920021	220.251	87460											-1.14637	7.7275e+06	3743.07
Serbia	SRB	4	2000	175	8			2589.69	7873.87	0.1	93.3333	87.6667	72.161	45.0333	7	7.83333	25.7651	38.7219		98.1	1.53	4.79041	0.0108589		9.96667	99.5	99.3	-1.12274	58.7		0			-0.847258	316.171	87460							4.68717	0	2.51926	1.41674	-1.69886	7520060	4204.15
Serbia	SRB	4	2005	175	9	15.1	0.11	3375.55	10263.2	0.1	92.6667	91	72.7907	45.7	8	5.56667	30.0571	43.8917	0.44	98.85	1.48333	3.08685		5.65	9.92667	99.3667	99.1	-0.379668	41.2	307.067	-621.514	1.99	4.28	-0.227433	720.714	87460			8.1		1.8	62.2198	2.67765	0.144713	2.13627	0.794402	-0.626484	7.4385e+06	4073.53
Serbia	SRB	4	2010	175	10	13.7	0	3835.69	11662.3	0.1	93.3333	94.3333	74.0691	44.4	14	4.76667	35.9242	44.3092	0.105	99.7	1.4		0.0145424	5.4	9.33333	99.2333	98.9333	-0.281572	60.8	3.88102	0	2.113	4.549	-0.0632659	1172.76	87460			6.6		1.6	68.2153	2.34305	0.329561	3.13649	1.02743	-0.411855	7282114	4357.59
Seychelles	SYC	1	1980	176	4			6537.87			13	29										1.5883	0.0179459		28.1667											460						78.8052		0	0			64374
Seychelles	SYC	1	1985	176	5			6546.08			91.6667	87.3333										0.658062	0.0160538	4.822	26.5667							0.4451				460						70.0642		0	0			67393
Seychelles	SYC	1	1990	176	6			8432.77	14198.6		98	88				10						0.0476517	0	6.2833	23.7	96.3	96.3				0	5.7887				460				16.5		63.3251	4.24235	0	0.0677083			70047.7
Seychelles	SYC	1	1995	176	7			9347.17	15376.4		97.3333	95.6667				9.06667	13.4756					0.0878382			21.2444	96.3	96.3	0.901485			0	1.324		0.646414	657.427	460				9.4		71.0803	2.28488	0	0.0875036		0.960007	75215.3
Seychelles	SYC	1	2000	176	8		0	11279.8	18555.6		97.6667	97				8.9	15.9064		0		2.03333	0.00541689			18.1667	96.3	96.3	0.464429			0			-0.0276153	812.827	460				9.56667		97.3361	1.74995	0	0.0675954		1.19232	80914.3
Seychelles	SYC	1	2005	176	9			11064.4	18201.3		99	99	72.3195			8.9	6.82499				2.1	0.000840079	0.015	5.7	17.7333	96.3	96.3	0.145957			-2.24433	1.513	7.925	0.0364776	694.541	460				8.86667		105.37	1.63782	0	0.0669314		0.845189	83333.3
Seychelles	SYC	1	2010	176	10			12861.8	21158.1		99	98.3333	72.9854			8.9	4.72443				2.3		0.00727122	3.77059	17.8333	96.3	96.3	0.287159		20.2095	-51.3261			0.179571	765.571	460				8.7		121.541	0.860638	0	0.115342		0.822628	88169.7
Sierra Leone	SLE	1	1980	177	4			423.438					40.6149								7.05333		0.0869685	1.2145	48.284							0.05525				72180						49.5029		1.35295	9.02329			3.18014e+06
Sierra Leone	SLE	1	1985	177	5			402.026					40.2798								6.886	0.206839	0.00481615		46.3483							0.0747				72180						38.5887		4.02274	12.348			3.58835e+06
Sierra Leone	SLE	1	1990	177	6		44.85	366.102	1344.24	0.1			37.3809	63.2	2300	57.2		28.9547	54.05		6.52633				44.3807	37.25	22.85			4.96337	0					72180			41.15	42.5	24.55	39.3574	1.50188	3.99534	17.0017			4.02965e+06
Sierra Leone	SLE	1	1995	177	7			295.133	1072.65	0.3			35.8823	64.4	2400	56.0667	81.0025	29.4532			6.20467		0.0128094		43.7923	41.9667	26.9	-0.773554		7.28306	-99.3094	0.073		-1.46563	95.1921	72180	7192	1.82873		37.4		25.5177	2.58461	0.570573	12.2926		-1.81791	3.93279e+06
Sierra Leone	SLE	1	2000	177	8	4.1		263.07	956.115	0.8	41.6667	49.6667	38.137	65.7667	2200	53.4667	76.4595	28.8099		41.7	5.91667	0.735356	0.0146034		43.7197	47.2667	31.5	-0.912777	4.3	3.2427	-11.1274			-1.4601	105.655	72180	205938	49.5605	38.4	40.7333	24.7	19.3401	3.21843	0	10.8892		-1.9701	4155289
Sierra Leone	SLE	1	2005	177	9	7.9		320.077	1163.31	1.5	64.6667	70.6667	42.1203	65.5	1600	50	76.9832	30.823		43.2	5.45033		0.009	0.4	41.6093	52.5333	36	-1.00712	5.3	165.407	-116.168	0.03	0.49	-1.20786	130.248	71620	3982	0.779308	46.9	37.3667	28.3	31.1536	1.51604	0.271003	8.43362		-0.377176	5.10966e+06
Sierra Leone	SLE	1	2010	177	10	31.6	19.24	371.278	1349.39	1.6	86.3333	81.3333	44.8143	65.7	1200	46.5	75.3478	29.4335	38.96	62.5	4.94533		0.00181781		38.295	57.9	40.6	-0.84206	11	1.74206	-2.91758	0.022	0.166	-1.20486	180.202	71620	739898	128.613	44.9	32.1333	21.1	47.9586	0.677617	0.895984	11.813		-0.235931	5752883
Singapore	SGP	6	1980	178	4			9851.96			85.5	52	72.0427								1.75033	10.2788	0.623274	3.93225	17.0667							0.86385				670						341.689		0	0	0		2443400	2675.55
Singapore	SGP	6	1985	178	5			12284.6			82	81.6667	73.9326								1.554	4.82354	0.146625		15.9667							0.8606				670						263.404		0	0	0		2.73387e+06	3464.42
Singapore	SGP	6	1990	178	6			16452.4	34833.6		88.6667	85.6667	76.0145	50.25	8	3.7		44.408			1.79633	2.74467	0.523402	3.5775	17.7333	100						1.29305				670						289.098	4.65112	0	0	0		3037700	4909.02
Singapore	SGP	6	1995	178	7			21619.7	44669.8		96.6667	96.3333	76.4797	50.1667	8	2.3	49.1733	40.965			1.71867	1.01692	0.267981	3.5652	16.0333	100		2.16982				1.4106		2.10105	819.673	670						270.85	4.19681	0	0	0	1.06824	3.53807e+06	6074.86
Singapore	SGP	6	2000	178	8			24077.8	49748.6		97	96	77.9846	51.9667	19	1.66667	52.4292	28.1176			1.4425	0.485744	0.511118	2.9	12.1333	100		2.2897				1.374		2.17086	897.562	670			4.4		3.3	270.695	4.85811	0	0	0	1.04266	4.04153e+06	7426.44
Singapore	SGP	6	2005	178	9			29944.5	61870		95.3333	94.6667	79.874	53.5333	10	1.2	67.1899	29.2449		99.7	1.26667	0.330726	0.325333	3.2	10.2667	100		2.26854						2.06846	1550.44	690.667						336.216	4.2167	0	0	0	1.14908	4.27797e+06	8447.16
Singapore	SGP	6	2010	178	10			33853.9	69947.4		96.6667	95	81.5089	57.1667	4	1.1	62.3991	24.8695			1.19	0.279234	1.05221	2	9.56667	100		2.19617				1.921	6.392	2.23447	2416.74	700						277.05	3.53439	0	0.00016726	0	1.15418	5.08267e+06	8246.06
Sint Maarten (Dutch part)	SXM	7	1980	179	4																															34
Sint Maarten (Dutch part)	SXM	7	1985	179	5																															34
Sint Maarten (Dutch part)	SXM	7	1990	179	6																															34
Sint Maarten (Dutch part)	SXM	7	1995	179	7																															34
Sint Maarten (Dutch part)	SXM	7	2000	179	8																															34												30930.7
Sint Maarten (Dutch part)	SXM	7	2005	179	9																															34												36842
Sint Maarten (Dutch part)	SXM	7	2010	179	10								75.5878								1.7															34												38489.7
Slovak Republic	SVK	4	1980	180	4								70.5196								2.35333				19.3333											48100												4.9783e+06	4192.28
Slovak Republic	SVK	4	1985	180	5			8580.17					70.8356								2.24			8.94847	17.3333											48100								0	0.419261	0.12373		5160901	4802.35
Slovak Republic	SVK	4	1990	180	6			8592.82	14150				70.9473	59.25	15	11.75		56.3018		100	2.07			7.94747	15.0333	99.8	99.6		74							48100								0	0.232438	0.0810257		5.29281e+06	5307.82
Slovak Republic	SVK	4	1995	180	7		0.01	7653.2	13079.4		99	98.3333	72.4024	51.7333	10	9.2	11.4022	43.8766	0.26	100	1.55333	3.52346	0.108168	7.69965	11.7	99.8	99.6	0.356018						0.573569	542.746	48100						69.7782	2.72279	0.000398681	1.03881	0.0291867	0.805475	5.36056e+06	4886.32
Slovak Republic	SVK	4	2000	180	8			9022.75	15420		99	98.6667	73.1187	52.5333	12	7.2	9.93454	36.0819		99.8	1.27667	2.24363	0.00112334	7.86667	10.0333	99.8	99.6	0.148485				3.15		0.565164	622.605	48100						82.5763	1.7134	0.000452783	0.939547	0.0249444	0.57494	5387869	5004.02
Slovak Republic	SVK	4	2005	180	9		0.0466667	11494.9	19644.9		99	98.3333	74.0228	51.4333	6	5.8	24.5301	33.3282	0.0733333	99.5	1.25667	1.51991	0.004	6.855	10.0333	99.9	99.7667	0.424283				3.12	6.62	0.921738	1182.15	48100						112.364	1.67985	0.000928825	0.550927	0.0162552	0.718215	5.37271e+06	5061.25
Slovak Republic	SVK	4	2010	180	10		0.116667	14234.1	24326.3		99	98.3333	75.3268	50.5	7	4.7	24.5004	30.9049	0.18	99.35	1.44	1.15685	0.00818013	6.30667	11.3	100	100	0.235673				3	0.328	0.843196	2023.67	48089.7						147.851	1.31453	0.0105379	0.597645	0.00748339	0.955764	5.39207e+06	5167.69
Slovenia	SVN	4	1980	181	4								71.0545								2.03667			6.9526	15.7							1.771				20140												1896815
Slovenia	SVN	4	1985	181	5								71.352								1.70667			6.365	13.1667							1.87413				20140												1.94659e+06
Slovenia	SVN	4	1990	181	6			11954.3	17605.4				73.0878	47.7	11	5.25				99.6	1.46667		0.00275233	6.0385	11.2667	99.6	99.4					2.04397				20140								0	0.0101219	0.00204695		1.99798e+06	5211.18
Slovenia	SVN	4	1995	181	7			12159.6	17907.8		98	92.3333	73.9407	51.8667	11	4.2	11.5038			99.7333	1.29667	1.59919	0.0215523	5.72897	9.6	99.6	99.4	1.3152	78.9			2.1485		0.887699	1012.09	20140						89.0443	1.60504	0	0.404836	0.000884403	1.20592	1.98931e+06	5306.19
Slovenia	SVN	4	2000	181	8			14981.9	22064.3		91.6667	95.6667	75.3935	51.3	12	3.2	11.4333	35.8854		99.8667	1.22667	1.49971	0.0228412	5.38	8.9	99.6	99.4	0.76684				2.16633		0.727107	1446.74	20140						91.034	1.22282	0	0.369915	0.000414138	0.793535	1988010	5819.99
Slovenia	SVN	4	2005	181	9		0.71	17963.3	26455.1		95.3333	94.6667	77.6354	52.8333	15	2.5	12.0384	35.4292	0.476667	99.8667	1.27333	1.10374	0.00766667	4.8	9.16667	99.6	99.4	0.97762				2.412	7.9015	0.957774	1977.45	20140						111.098	1.48598	0	0.233536	0	1.04626	2.00145e+06	6957.37
Slovenia	SVN	4	2010	181	10		0.03	19003.3	27986.8		96	95.3333	79.4545	52.9667	8	1.9	11.9275	32.5358	0.02	99.9	1.55333	1.82757	0.0224196	4.59	10.7667	99.6	99.4	0.926046				2.529	8.5355	1.06209	2423.99	20140						124.363	1.53046	0	0.375842	0	0.892369	2.04703e+06	6476.9
Solomon Islands	SLB	6	1980	182	4						40.5		58.8272								6.75033	27.7555		5.6829	44.228											27990						90.873		0.131688	8.89204			230669
Solomon Islands	SLB	6	1985	182	5						41.6667	31	57.2645								6.27933	27.914			41.6347							0.1352				27990	57220.7	211.309				66.4605		0.414934	8.06697			270791
Solomon Islands	SLB	6	1990	182	6			1002.17	1803.44		73.3333	79.3333	56.7654	52.65	320	15.95		31.0505			5.84667		0.00825699	0.8281	39.9763						0	0.152				27990	128950	413.358	33.7	23.5	16.3	57.0937		0.0227194	6.73307			311957
Solomon Islands	SLB	6	1995	182	7			1231.9	2216.84		69.6667	72.6667	59.6921	52.7	250	14.8333	4.18415	27.7157		85	5.2				37.4873				11		-2.55334	0.14			75.626	27990	111668	310.785		15.5333		59.2821		0.00404231	10.9778		0.944108	359308
Solomon Islands	SLB	6	2000	182	8	65		982.873	1768.7		82	85	62.8311	53.0333	210	14.6667	3.17835	27.1239		85	4.72467				35.6257	79.75	77.2	-0.754867	6.8		0	0.127		-0.96464	98.9601	27990	69256.3	167.936		15.1667		40.0514		0	8.16867		-0.821339	412396
Solomon Islands	SLB	6	2005	182	9			886.777	1595.78		83	75.3333	65.5338	53.7	170	14.9667	3.95955	26.1726			4.50033			1.4	34.704	80.0333	77.2	-0.250222			-0.565	0.186	1.45	-0.966191	140.577	27990	80674.7	171.907		12.9333		67.348		0.0121611	17.0729		0.0597126	469293
Solomon Islands	SLB	6	2010	182	10			1003.12	1805.14		82.6667	67	67.0615	53.4	140	14.1	2.70011	25.3376			4.23467	17.1413			32.6793	80.4	77.2	-0.403444			-0.483233	0.224	2.053	-0.971643	212.267	27990	33121	62.9115		12.6667		88.688		2.45615	27.8513		0.338137	526469
Somalia	SOM	1	1980	183	4						2	6	44.7319								7.01533	6.2761	0.18291		45.7087							0.04355				627340								0	12.4714			6033466
Somalia	SOM	1	1985	183	5						16.3333	25.3333	46.1241								7.15033		0.0369238		46.743							0.0714				627340	3597	0.590822						0	7.87214			6.08813e+06
Somalia	SOM	1	1990	183	6					0.1	19	30	45.4355	35.05	1300	51.55		37.2937			7.39767		0.0220186	0.7535	48.449					4.97254	0					627340							0.750697	0	13.0433			6.30887e+06
Somalia	SOM	1	1995	183	7					0.433333	22	34	47.1958	35.6	1300	50.9		52.4224			7.65				49.7137	21	19.6	-1.74003		3.70456	0			-2.09517		627340											-2.65309	6.3688e+06
Somalia	SOM	1	2000	183	8	9				0.7	34	27.3333	50.8341	36.1	1200	50.9		42.9043		34.2	7.60567		0.00112334		48.6583	23.5	16.4	-1.78426	7.9	2.50504	0			-2.27671		627340	9927.67	1.34499	29.2		22.8						-2.08215	7.38124e+06
Somalia	SOM	1	2005	183	9	9				0.6	30.3333	36.6667	52.3638	36.6	1100	50.8667		41.0684		33	7.29067				46.7807	28.4	10.9667	-1.76874	14.6	1.08667	0	0.035	0.114	-2.19321		627340	13460.7	1.58956	42.1		32.8						-2.82032	8468191
Somalia	SOM	1	2010	183	10					0.566667	42.6667	45	54.0237	37	930	48.5333		33.816			6.86767				45.0863	31.4667	8.8	-1.71923		0.587757	0	0.035	0.114	-2.21818		627340	17702	1.83599									-3.16692	9641643
South Africa	ZAF	1	1980	184	4			5314.49					56.9833								4.786	3.59977	0.311982		34.9207				48							1213090						51.6421		6.94822	10.4485	0		27590482	3634.25
South Africa	ZAF	1	1985	184	5			5049.4			73.3333	68	59.9047								4.29067	4.17924	0.196927		32.6363											1213090	7830.33	0.250078				39.8408		2.56421	5.78607	0		31311510	4298.51
South Africa	ZAF	1	1990	184	6			4844.92	9783.89	0.45	74.6667	82.6667	62.0784	39.85	150	20.1		48.9242			3.65967		0.0243123		29.2853	81.4	63.3		57							1213090	5757.5	0.163529		5		35.0161	3.83681	1.7908	3.83899	0		35207884	4404.84
South Africa	ZAF	1	1995	184	7		5.22	4577.51	9365.94	5.1	72.6667	76	61.2878	44.5	140	18.8333	13.5224	45.6149	15.02	82	3.11533	3.62307	0.128094		25.914	82.8	64.7	0.760919			0	0.593		0.876508	452.14	1213090	15358	0.392442	28.7	5.2	8	38.607	2.19162	0.96684	2.44143	0	-0.428186	39134492	4561.37
South Africa	ZAF	1	2000	184	8		8.18	4637.97	9489.66	14.7667	72.6667	72	55.8548	49.5333	150	18.2	12.604	39.0611	18.31		2.86633	3.07317	0.01685		24.0667	86.8	71.6333	0.612061			0	0.692		0.691411	568.771	1213090	47524	1.08146	30.9	5	10.1	44.5154	1.46695	0.464055	1.98515	0.064413	-0.254857	43944408	4554.84
South Africa	ZAF	1	2005	184	9		3.06	5193.89	10627.1	18.5	70	61.3333	51.6816	46.3667	160	17.3	18.2807	43.912	11.95		2.67433	1.98653	0.485	2.84	22.832	90.5	78.5667	0.497775	59.9		0	0.77	4.08	0.604243	736.683	1213090	11084	0.232647	32.8	5	11.6	48.0093	1.40055	1.60144	4.5659	0.12363	-0.0729724	47642920	4673.43
South Africa	ZAF	1	2010	184	10		1.73	5703.33	11669.5	18.8667	69.3333	76.6667	54.3845	44.1	140	15.6667	7.46033	40.7867	8.875		2.46833	1.98302	0.157543		21.5383	93.8333	85.5	0.0912484			0	0.758		0.426369	895.009	1213090	5500	0.108056		5		50.0318	1.18283	3.68759	7.87328	0	-0.0324707	50899432	4541.9
South Sudan	SSD	1	1980	185	4								39.0343								6.851				48.0373																							4706263
South Sudan	SSD	1	1985	185	5								40.4594								6.81133				47.7333																							5.44132e+06
South Sudan	SSD	1	1990	185	6					0.35			43.526		1800	64.5					6.76467				47.4593																							5.74576e+06
South Sudan	SSD	1	1995	185	7					1.3			46.8318		1500	61.0667					6.50167				45.391																							5.4689e+06
South Sudan	SSD	1	2000	185	8					2.3			49.2255		1200	55.0667					6.13167				42.545																							6.64655e+06
South Sudan	SSD	1	2005	185	9					2.5			51.086		1000	47.7					5.67967				39.747														36.2		32.5							8048808
South Sudan	SSD	1	2010	185	10	45.1			3929.38	2.36667	61	62	53.4751		830	41.7333	63.7624			19.4	5.19433		0.028176		37.361	56.5	55	-1.20171	4					-1.87472	34.7277		506154	50.8823					4.63612	0	0.384607		-1.42883	9947537
Spain	ESP	7	1980	186	4		0.2	14494.7				8	75.2322						0.44		2.2	1.83674	1.37079	5.43333	15.2											499490						23.9708		0.0436371	0.614725	0.148866		37460240	2616.25
Spain	ESP	7	1985	186	5			15315.6			87.3333	76.6667	76.3551								1.64333	2.022	0.810184	4.9	11.9				59.4							499440						29.2665		0.0110608	0.550621	0.167783		38411004	2964.79
Spain	ESP	7	1990	186	6		0.25	18732.7	23916.6	0.4	88.3333	93.6667	76.8741	34	7	6.65		43.868	0.34		1.36333	2.1801	0.779368	4.63333	10.3333	100	100									499440						27.926	1.76879	0.0590627	0.272081	0.0223977		38860320	3531.56
Spain	ESP	7	1995	186	7		1.78	19975	25111.6	0.5	89.3333	90	78.0009	37.0333	4	5	23.3637	38.8148	1.8		1.17667	1.42974	0.667309	4.33333	9.26667	100	100	1.0465	81.1			2.65		1.62371	1218.56	499440						34.7833	1.4263	0.00223506	0.151546	0.011165	0.161657	39386724	3927.31
Spain	ESP	7	2000	186	8		0.46	23794.5	29913.4	0.5	95.3333	95	79.0171	39.9	5	3.9	23.6047	36.0343	0.54		1.22	1.27757	0.310041	4.03333	9.76667	100	100	1.32786	71.7			3.06667		1.79244	1548.74	498987						43.3833	1.2005	0.000259957	0.130697	0.00614653	0.419271	40315160	5172.76
Spain	ESP	7	2005	186	9		1.02	25948.8	32621.7	0.5	97	97	80.2878	45.8667	6	3.46667	21.9939	35.1095	1.14		1.33333	1.14182	0.317667	3.4	10.6667	100	100	1.24952	65.7				7.58	1.25091	2335.27	499083						42.8862	1.09953	0.0066611	0.0865243	0.0050062	-0.0134609	43657456	6036.2
Spain	ESP	7	2010	186	10		8	25348.3	31866.8	0.4	96.6667	96.6667	81.8594	51.4	6	2.86667	19.7841	29.9101	5.9		1.36333	1.08545	0.20723	3.15333	10.3667	100	100	1.02105				3.959	5.11	0.985188	3036.27	498800						41.5821	1.06365	0.0283097	0.13357	0.00360504	-0.238366	46560844	5629.64
Sri Lanka	LKA	5	1980	187	4			545.776			45.5		68.29								3.405	18.2189	0.0372722	2.9408	26.9387							0.1366				62710						72.0197		0.00255164	4.74913	0		14688667	97.03
Sri Lanka	LKA	5	1985	187	5		4.3	642.456			70.3333	22.6667	69.2692						16.13		2.90533	10.3407	0.0658208		23.839							0.15945				62710	226602	14.2901				51.7727		0.00113204	2.15061	0		15857333	130.271
Sri Lanka	LKA	5	1990	187	6		2.71	705.677	3390.96	0.1	86.3333	78.3333	69.6647	36.4	49	12.1		58.9932	13.95		2.48667	6.27654	0.0899095	2.57325	20.6473	68.15	63.3			3.72941	-0.00688083	0.1461				62710	343824	20.1826		33.4		55.5709	2.40193	0.00107734	2.50457	0		17035666	151.677
Sri Lanka	LKA	5	1995	187	7		2.96	862.867	4057.94	0.1	91	86.6667	69.4564	36.1333	71	11.6	46.3306	61.2674	13.66		2.293	3.51969	0.141107		19.023	73.4	69.4667	-0.097661		3.81842	-2.66761	0.2303		-0.255176	70.5621	62710	200016	11.0378	26.1	31.3333	29.3	68.8513	5.03508	0.000294721	2.52753	0	-1.80418	18121000	207.938
Sri Lanka	LKA	5	2000	187	8	52.6		1032.88	4857.49	0.1	98.6667	97.6667	71.1702	37.3	55	9.63333	43.6196	68.0703		96	2.23867	1.7106	0.204073	2.7	18.4827	79.3	76.3667	-0.261533	70	0.404401	-3.30261	0.3965		-0.353684	97.9603	62710	138280	7.28367	18.4	28.7	22.8	71.0441	4.45015	0.00117169	0.833701	0	-1.93095	18985000	280.007
Sri Lanka	LKA	5	2005	187	9			1249.22	5874.9	0.1	98	98	73.5569	36.2667	41	8.16667	44.2885	76.6022			2.286	2.30725	0.0683333	3.1	18.626	85.3	83.2333	-0.228398		0.11	-0.515667	0.521	1.73	-0.288383	144.091	62710	1983.67	0.100972		27.9333		63.0988	2.81126	0.000591675	0.71557	0	-1.22591	19645666	383.787
Sri Lanka	LKA	5	2010	187	10		0.65	1613.43	7587.74	0.1	98.3333	98.3333	73.7719	35.4667	32	6.53333	45.743	65.0287	5.37		2.34167	3.73519	0.0118157		18.4583	91.4	90.1333	-0.381219			0	0.68	1.641	-0.135841	171.163	62710	446.333	0.0216065	19.2	24.5	21.6	45.8363	3.2237	0.00739551	0.781113	0	-0.988491	20657334	452.101
St. Kitts and Nevis	KNA	3	1980	188	4			4046.48			61.5											0.294307		8.536	26.8							0.3604				290						131.265		0	0			43211
St. Kitts and Nevis	KNA	3	1985	188	5			5018.52			96	90.6667										1.55012	0.00963231		23.8				40.6			0.458				260						95.766		0	0			42002.7
St. Kitts and Nevis	KNA	3	1990	188	6			7324.02	14253.1		99	96				16.95		14.3402						9.2	22.3	98.3	98.3					0.9				260				14.2		87.1236		0	0			40898.7
St. Kitts and Nevis	KNA	3	1995	188	7			8553.64	16521.1		99	99				14.2333	38.7864	12.7834		100		0.149882		6.38	19.55	98.3	98.3					1.07			562.037	260				20.9		67.7198		0	0			42880.7
St. Kitts and Nevis	KNA	3	2000	188	8			9861.46	19047.2		98.3333	96				11.4667	38.8105	11.5966		99.4		0.0156026		4.3	17.3	98.3	98.3	0.0418602				1.1311	5.8571	-0.0877716	566.151	260	0	0		20.0333		54.1904		0	0			45565.3
St. Kitts and Nevis	KNA	3	2005	188	9			10756.4	20775.6		97.6667	98.6667				9.23333	42.4363	9.61273		100		0.694632		5.85		98.3	98.3	0.746758	54					0.524191	580.227	260				21.9667		45.4614		0	0		1.33294	49127.7
St. Kitts and Nevis	KNA	3	2010	188	10			10779.3	20820		96.3333	99				7.73333	52.365	9.16584				0.0336265		5.2		98.3	98.3	1.04885						0.752545	956.586	260				16.4		43.5593		0	0		1.05824	52351.3
St. Lucia	LCA	3	1980	189	4			2709.16			60		68.7625								4.702	0.779531			35.579				42.7							610						127.925		0	0.195833			117956
St. Lucia	LCA	3	1985	189	5			2994.47			82.6667	73	70.4207								3.894	0.904179			31.795							0.2848				610						96.2124		0	0.0671697			126501
St. Lucia	LCA	3	1990	189	6			4285.54	7879.9		92.3333	90	71.0428	57.45	60	12.8		16.3362			3.397	0.590914		4	28.2367	93.35	92.4				-0.177984	0.37165				610				12.8		105.672		0	0.0407601			138098
St. Lucia	LCA	3	1995	189	7		7.2	5066.64	8749.87		93	93.6667	71.1812	59.3	52	11.7	34.6615	14.7315	15.55	100	2.872	0.31836		3.34	23.8547	93.6	92.5				-0.100849	0.56			358.152	610				10.1667		74.197		0	0.0461311		0.944108	147088
St. Lucia	LCA	3	2000	189	8			5371.98	9277.18		86	90.6667	71.448	61.9333	44	10.5667	44.9377	13.5416		100	2.31767	0.383671		2.3	19.5893	93.8	92.6	0.382105			0	5.17	2.28	0.0569029	458.493	610	1.5	0.0095608		11.3667		55.9007		0	0.0222891		1.12242	156891
St. Lucia	LCA	3	2005	189	9			5693.69	9832.75		90.3333	94.3333	73.0036	63.0333	39	10.1	50.7036	11.5874		99.3	2.04367	0.564497		2.95	17.4277	93.8	92.7	0.862884		0.31	0			0.570059	605.058	610				11.8667		62.1151		0	0.0329765		1.07088	165508
St. Lucia	LCA	3	2010	189	10			6157.12	10633.1		97	95	74.3974	62.3667	35	9.36667	47.4016	11.4361			1.98067			1.55	16.329	93.8	92.8	1.22712			0			0.838978	869.195	610				13.4333		64.8844		0	0.0460675		0.812685	177289
St. Martin (French part)	MAF	7	1980	190	4																															54.4												7583.67
St. Martin (French part)	MAF	7	1985	190	5								73.0358								2.19667				24.4											54.4												15506.3
St. Martin (French part)	MAF	7	1990	190	6								74.9228								2.12333				24.9333											54.4												29844.3
St. Martin (French part)	MAF	7	1995	190	7								75.9878								1.84				19.5											54.4												32637.3
St. Martin (French part)	MAF	7	2000	190	8								76.9707								1.83				17.4333											54.4												28490.3
St. Martin (French part)	MAF	7	2005	190	9								77.8878								1.82667				17.4667											54.4												27944.7
St. Martin (French part)	MAF	7	2010	190	10								78.7211								1.82				16.8											54.4												30223.3
St. Vincent and the Grenadines	VCT	3	1980	191	4			1877.56			29		67.3834								3.99033	0.17926			30.854				41.5							390						113.73		0	0.51317			100491
St. Vincent and the Grenadines	VCT	3	1985	191	5			2331.11			90.3333	84.6667	68.974								3.33233				27.4043							0.2663				390						123.453		0	0.134299			104472
St. Vincent and the Grenadines	VCT	3	1990	191	6			3065.88	5725.99		98.3333	98	70.068	44.4	48	14.85		15.3726			2.95767			4.7	24.8473	88.45	88.45				-0.385326	0.2973				390				20.1		107.123		0	0.0801194			107467
St. Vincent and the Grenadines	VCT	3	1995	191	7			3285.03	6041.58		98.3333	99	70.5685	47.4333	72	13.9	15.2911	16.7755		100	2.70133	0.194765		1.85	22.732	90.8	90.8			-0.487977	-0.126061	0.46			210.681	390				21.6333		67.7636		0	0.0909694		0.944108	108110
St. Vincent and the Grenadines	VCT	3	2000	191	8			4150.32	7632.94		97.3333	93.6667	70.5956	50.2333	75	13.9	17.8234	15.6961		99.7667	2.38067	0.14473		4.7	19.9193	93.4667	93.4667	0.0418602			-0.283455	0.6396	3.91105	0.0569029	246.385	390	0	0		14.5		60.3092		0	0.0360898		1.12242	107922
St. Vincent and the Grenadines	VCT	3	2005	191	9			5159.92	9489.71		99	98.3333	71.2568	53.3333	55	13.6667	18.653	16.3732		100	2.17167	0.0987247		4.5	18.0763	95.1	95.1	0.76379	48	0.48	0			0.562124	338.798	390				8		50.5484		0	0.0437389		1.12571	108740
St. Vincent and the Grenadines	VCT	3	2010	191	10			5451.12	10025.3		98	98.3333	72.1773	55.4333	47	12.9667	17.3187	14.5554			2.06933	0.037515		2.65	17.092	95.1	95.1	1.04885			0			0.752545	519.093	390				5.7		55.6828		0	0.0639634		0.826103	109307
Sudan	SDN	1	1980	192	4			472.08			1	1	54.2406								6.79867	51.2203	0.157372	0.88045	45.2087				4.6			0.10535				2376000						23.4969		0.000763461	0.000763461	0		14423454	37.1755
Sudan	SDN	1	1985	192	5			423.295			8.66667	6.66667	54.763								6.46767	54.238	0.0957879		43.0227							0.09305				2376000	11451.3	0.669957				11.6527		0.00138655	0.00138655	0		17092626	47.4682
Sudan	SDN	1	1990	192	6			458.547	1900.9	0.1	61.3333	58.3333	55.5176	27.05	720	40.85		83.8884		69.4	6.153		0.0458722	1.088	41.752	67.65	61.3		8.7	12.6745	-0.285325					2376000	7.22825e+06	360.54				10.537	2.41101	0.00359837	0.00359837	0		20048370	46.7497
Sudan	SDN	1	1995	192	7			484.897	2053.07	0.1	50	52.6667	56.5392	27.5333	640	39.3667	71.4434	80.5491			5.82033	38.5274	0.0195191		41.013	65.5	58.9333	-1.27631		4.44466	0	0.0974		-1.11603	43.1626	2376000	6501480	265.453				16.7902	1.29281	0.0355762	0.082879	0.0473028	-2.51034	24491984	45.8079
Sudan	SDN	1	2000	192	8	15.6		566.19	2397.27	0.1	61	55.6667	57.9873	29.2667	540	37.0667	69.0616	84.4355			5.44333	7.30964	0.0820035		39.7473	62	56	-0.799846	7	3.57221	0	0.158		-1.18821	50.9134	2376000	1.59579e+06	57.5057	47.6		38.4	25.2338	3.91898	0	9.165	9.165	-2.28169	27750024	59.1072
Sudan	SDN	1	2005	192	9	34		675.402	2859.68	0.2	76.6667	69.6667	59.9194	30.1667	460	34.2333	61.523	79.6653		49.2	5.03933	3.8182	0.157333	0.715	37.573	58.4	53.1	-1.29834	7.6	3.21333	-4.48567	0.26	0.9	-1.25518	85.7009	2376000	629183	19.9188				39.7703	4.8488	0.067102	19.2299	19.1628	-1.89197	31587326	75.7676
Sudan	SDN	1	2010	192	10	41	5.46	799.39	3384.65	0.2	88	86.3333	61.4681	30.9333	390	31.5667	66.4186	71.0894	15.38	23.1	4.63767	1.2697	0.123914	0.7	34.8603	55.3	50.4	-1.23314	9	9.7495	-256.429	0.28	0.84	-1.34167	170.25	2376000	646275	18.1307				31.5861		0.991732	20.0158	18.5871	-2.61365	35645368	130.111
Suriname	SUR	3	1980	193	4			3959.32			26	39	65.937								3.926		0	8.9268	30.0803											156000						118.388		11.948	14.9318	0		365624
Suriname	SUR	3	1985	193	5			3372.08			81.3333	75.3333	67.0108								3.33633		0.00963231		27.8303							0.7909				156000	2266.67	6.02228				75.8166		9.99822	12.4492	0.931462		376380
Suriname	SUR	3	1990	193	6			3155.78	10639.3	0.1	76.6667	74	67.5001	42	84	21.65		18.7644			2.74233	0.122183		5.7	23.568							0.75				156000	1549	3.80933		17.5		206.036		15.7378	24.2529	6.15986		406633
Suriname	SUR	3	1995	193	7			2893.96	9805	0.566667	81	81.3333	67.8014	33.7	39	19.6	8.70881	20.4145		80	2.68333	0.482976		3.42	22.9797	87.3333	69.9	-0.110303				0.501		-0.80171	255.482	156000	9319.67	21.3839		16.0667		135.191		6.08716	11.921	3.72277	0.332906	435826
Suriname	SUR	3	2000	193	8	8.7	5.9	2954.14	10008.9	1.26667	74.6667	83.6667	67.9425	36.3	120	17.2667	24.7376	19.3214	11.74	84.5	2.73333	0.337401	0.0258367	3.75	22.575	88.9	72.5333	0.387103	42.1			0.45	1.62	-0.172979	357.495	156000	13767.7	29.498	14.5	17.5333	11.4	103.454		4.33901	10.5457	7.02008	0.110048	466732
Suriname	SUR	3	2005	193	9	2		3584.5	12144.6	1.13333	84	86.6667	68.8542	37.8	110	15.1333	14.2614	21.1261		89.9	2.51933	0.0331388		3.2	20.1073	91.7667	79.1667	0.0335183	45.6			0.911	5.877	-0.138625	404.47	156000	6932.67	13.8829	10.7	16.6667	7.5	102.121		3.84943	4.64093		0.16508	499368
Suriname	SUR	3	2010	193	10	2.8		4185.87	14182.1	0.933333	89.6667	87.6667	70.328	40.0333	150	13.3333	13.3571	18.6966		91.2	2.34567	0.545926	0.00272671	2.85	18.4537	94.2667	85.7667	-0.386937	47.6					-0.0836621	474.856	156000	698.667	1.33088	8.8	13.0333	5.8	81.4932		13.7685	14.8184		0.119409	524965
Swaziland	SWZ	1	1980	194	4			1202.04			30	30	54.2269								6.657		0.0144947		48.1373											17200						172.392		0.17389	11.1461			603341
Swaziland	SWZ	1	1985	194	5			1350.32			61.6667	59.3333	57.361								6.378				47.2557											17200	2294.33	3.24588				139.659		0	10.4048			706845
Swaziland	SWZ	1	1990	194	6			1912.45	5343.28	1.95	85.6667	83.3333	59.269	41.95	550	29.35		69.9714			5.74				43.265	38.9	24.9			1.61011	0	0.1078				17200				15.8		126.088	1.43323	0	5.32564			861254
Swaziland	SWZ	1	1995	194	7		47.74	2092.53	5572.65	13.2	86.6667	90	56.3058	42.3667	480	31.0333	14.0646	49.2069	61.65	56	4.87				36.755	42.7	29.5333	-0.0146231			0	0.151		-0.67207	174.002	17200	38875	40.3246		21.1333		116.771	1.77302	0	3.39551		-0.297397	964052
Swaziland	SWZ	1	2000	194	8	23.9	14.86	2187.64	5825.94	24.5	83.6667	92.3333	48.7515	42.6667	520	34.3333	18.2126	48.9339	29.81	70	4.21433	11.8986	0.00112334		32.577	51.9	41.1	-0.253376	27.7		0	0.176		-0.711143	196.856	17200	10605	9.98391	36.6	19.4667	9.1	139.874	1.59463	0	1.78202		-0.0726836	1062209
Swaziland	SWZ	1	2005	194	9			2343.36	6240.64	26.2	86.3333	93	45.9489	42.9	480	33.7	14.3675	50.7199		74.3	3.87133	8.2676		2.1	31.5073	61.0333	52.7	-0.44857			0	0.16	3.204	-0.992053	294.887	17200	336	0.303829	29.5	17.0333	6.1	139.249	2.01638	0	1.62754		-0.214609	1.10588e+06
Swaziland	SWZ	1	2010	194	10	44.1	15.22	2425.32	6458.91	27.1	89.3333	91.6667	48.3	43.4667	350	31.1	13.6797	53.4086	28.28	82	3.558			2.1	30.7983	70.3	64.2	-0.211448	65.2		0	0.17	1.602	-0.650743	438.047	17200	307.667	0.257894	31	31.8	5.8	99.7057	3.11923	0	2.48136		-0.177111	1192995
Sweden	SWE	7	1980	195	4		5.08	25455.9			99	90	75.7637						3.33		1.65667	9.60754	0.658476	15.1	11.5				78			2.16667				410340						47.5292		0.0873481	2.28391	0.00201677		8.30824e+06	10836.7
Sweden	SWE	7	1985	195	5			28112.2			99	94	76.805								1.73333	8.28953	0.1889	14.6	11.7667							2.66667				410340						52.4523		0.0461471	1.91673	0.00121022		8.35227e+06	14500.6
Sweden	SWE	7	1990	195	6			30643.1	29160		99	95.6667	77.6435	62.15	6	3.5		33.8411			2.08333	7.17496	0.111011	12.15	14.1667	100	100					2.85				410340						44.6855	2.43599	0.169959	1.20348	0.000130704		8556391	15816.6
Sweden	SWE	7	1995	195	7		3.93	30733.8	29337.8		99	96.6667	78.7832	58.5	5	2.63333	13.1963	29.8982	2.59		1.73667	6.07626	0.198037	5.26667	11.7	100	100	2.30554	75.2			2.86667		1.96422	1799.01	410340						56.0071	2.29064	0.0403091	0.9685	0.000115428	1.37738	8816227	15400
Sweden	SWE	7	2000	195	8		2.97	36196.1	34552		99	91.3333	79.6268	58.0667	5	2.2	14.5814	25.7735	1.98		1.53667	3.57995	0.222046	3.65	10.1333	100	100	2.40443				3.1		1.97202	2308.27	410340						61.6932	1.92372	0.0132042	1.00105	0	1.32263	8875314	15724.5
Sweden	SWE	7	2005	195	9		1.24	41182.5	39311.9		98.3333	96.3333	80.5976	59.1667	4	1.93333	16.5431	23.4628	0.91		1.79	4.0404	0.0823333		11.3667	100	100	2.137				3.4315	11.57	1.95887	3043.53	410340						65.4185	1.4699	0.239833	0.855712	0	1.29746	9034536	15371.5
Sweden	SWE	7	2010	195	10			42370.1	40445.5		98	97	81.535	59.4	5	1.66667	16.3139	19.6884			1.94	3.93417	0.0896784	2.74333	12.0333	100	100	2.27715				3.819	11.861	2.00732	3796.43	410340						65.3393	1.23293	0.593861	1.20523	0	1.12632	9375285	14369.2
Switzerland	CHE	7	1980	196	4			40688.9					75.5395								1.54	1.06984	0.52043		11.4				71.2			2.5				39528						55.862		0	0.212422	0		6.32262e+06	5963.72
Switzerland	CHE	7	1985	196	5			42996.8			90	70	76.7471								1.52667	0.981196	0.445227		11.6							2.7				39529						55.2949		0	0.160808	0		6472118	6816.62
Switzerland	CHE	7	1990	196	6			47418.7	44446.5	0.2	89.6667	87.6667	77.3928	56.45	8	3.8		40.8201			1.57333	0.779809	0.576613	19.9	12.6	100	100					2.96667				39529						54.6522	1.63403	0	0.104455	0		6720803	7451.04
Switzerland	CHE	7	1995	196	7			46283.8	43167	0.3	89	83	78.5544	56.4667	8	3.53333	32.2964	33.7404			1.49	0.675074	0.162252		11.6667	100	100	2.10189	82			3.16667		1.91222	2649.43	39528.7						50.1886	1.40054	0	0.061157	0	1.37738	7035444	7277.42
Switzerland	CHE	7	2000	196	8		1.79	49788	46435.2	0.3	93	82	79.8138	58.3	7	3.4	32.7137	26.8798	1.24		1.45333	0.549305	0.214932		10.4	100	100	2.20536				3.46667	11.03	2.06003	3250.28	39524						61.8379	1.09874	0	0.0939839	0	1.49149	7.18603e+06	7828.21
Switzerland	CHE	7	2005	196	9		10.23	51924.8	48428.2	0.3	93.6667	85.3333	81.2715	59.5333	8	3.26667	31.095	24.656	6.64	100	1.42667	0.382931	0.151333	5.6	9.83333	100	100	2.0629				3.97		2.04549	4079.03	40000						67.3619	0.887855	0	0.0435962	0	1.21875	7.43689e+06	8290.5
Switzerland	CHE	7	2010	196	10			54426.6	50761.5	0.4	95.3333	92.3333	82.3285	61.1	8	3.1	25.1899	21.4143			1.51333	0.282876	0.0354472	5.05667	10.2	100	100	2.08111				4.01	17.422	1.90614	5395.28	40000						66.4404	0.766809	0	0.0451981	0	1.26374	7827046	8041.36
Syrian Arab Republic	SYR	2	1980	197	4			1234.82			13.5	13.5	65.8078								7.089	10.0239	3.7003	1.12515	44.352							0.4544				183780						48.2272		0	17.5105	17.4658		8961780	361.253
Syrian Arab Republic	SYR	2	1985	197	5			1162.23			46.6667	38	68.2799								6.35367	12.0248	2.41824		40.7903							0.8066				183780	516	0.0483729				32.9245		0	8.4905	8.352		10667124	603.69
Syrian Arab Republic	SYR	2	1990	197	6			1111.37			91.3333	85.6667	70.2552	18.55	130	16.9		26.2317			5.31733	4.10934	0.767442	1.0865	35.7833	85.7	75				-0.0233948	0.8489				183780	80.5	0.00646445		5		50.967	7.84107	0	22.5215	21.6872		12452726	688.506
Syrian Arab Republic	SYR	2	1995	197	7			1406.58			88.6667	85.3333	71.9096	22.7333	94	14.3333	62.3956	29.4561			4.49967	5.91124	0.0361916	1.5	32.6303	86.1333	75.7	-0.775769			-0.0569307			-0.642896	179.698	183780	518	0.0361142	26.5	5	11.3	74.9037	6.74025	0	28.1405	26.694	-0.409738	14343397	826.053
Syrian Arab Republic	SYR	2	2000	197	8	81		1398.08			84	83.3333	73.3332	20.4667	75	11.8333	58.9893	32.3361			3.95633	4.53481	0.0561668	1.4	30.4447	87.5	79.1	-0.902193	45.95		0	1.3495		-0.988578	182.683	183780	54.6667	0.0033423	27.7	5	8.55	45.6915	5.46992	0	23.8308	20.952	-0.247702	16355984	1076.79
Syrian Arab Republic	SYR	2	2005	197	9	28.7	0.2	1579.08			80.3333	81.3333	74.695	16.3	58	9.86667	50.9958	31.0487	3.28	91.35	3.405	3.0599	0.0533333	1.35	27.1477	88.7	82.4667	-0.802325	58.3		-3470.68	0.53	1.4	-1.04609	185.128	183590	0	0	28.6	5	10	65.9916	4.98642	0	27.8931	23.4443	-0.355953	18216098	1494.03
Syrian Arab Republic	SYR	2	2010	197	10	42.6					77.3333	81.3333	74.8669	13.1667	50	8.26667	53.8833	29.6291		96.2	3.07967	1.50759	0.250554	1.5	24.971	89.7	85.8667	-1.06487	53.9		-8.43947	1.5	1.86	-0.562689	194.885	183633	0	0	27.5	5	10.1						-1.10509	21508624	1684.18
Taiwan, China	TWN	6	1980	198	4
Taiwan, China	TWN	6	1985	198	5
Taiwan, China	TWN	6	1990	198	6
Taiwan, China	TWN	6	1995	198	7																							0.591427						0.80115													0.990982
Taiwan, China	TWN	6	2000	198	8																							0.748318						0.737369													0.467946
Taiwan, China	TWN	6	2005	198	9																							0.72388						1.1096													0.60122
Taiwan, China	TWN	6	2010	198	10																							0.727037						1.17835													0.769214
Tajikistan	TJK	4	1980	199	4								62.2394								5.67433				39.3027											139960												3.91925e+06
Tajikistan	TJK	4	1985	199	5			775.112					63.2511								5.483			10.6449	41.8423							2.54165				139960	522.667	0.115021										4.54411e+06
Tajikistan	TJK	4	1990	199	6			704.431	3468.8	0.1			62.8627	58.1	68	37.9				91.95	5.17067			10.7515	40.3533							2.54943				139960	234.5	0.0443144						0	1.01626	0.608337		5.29174e+06	3270.1
Tajikistan	TJK	4	1995	199	7			248.473	1257.11	0.1	78.6667	74	62.4229	58.2667	120	39.7667	59.5344	12.9688		80.8333	4.586		0.0329384	8.20377	35.228	57.6667	43.7	-1.38879			0	2.1587		-1.46316	25.718	139960	8358.33	1.4453		34.0667		113.836	1.4202	0.181073	0.634615	0.234534	-2.24305	5783096	2410.66
Tajikistan	TJK	4	2000	199	8	14	15.4	235.99	1193.96	0.233333	83.3333	85	63.7784	58.1667	89	34.3667	76.1317	15.5025	35.39	68.85	3.959	12.5905		6.58	30.5267	59.6333	47.7667	-1.05266	33.9		-7.37508	2.13733		-1.21171	38.535	139960	14648	2.36638	42.2667	40.9333		139.327	1.2494	0.130715	0.747294	0.23612	-1.78901	6190051	2173.98
Tajikistan	TJK	4	2005	199	9	25	4.69	340.244	1721.42	0.3	84.3333	86.3333	65.6683	57.7333	59	27.3333	74.4912	15.5092	16.33	83.4	3.64367		0.013	6.23987	29.7567	64.6	54.5333	-1.07207	30.3333	101.95	-119.127	2.0128	5.03	-1.01536	66.3245	139960	2413	0.354434	33.1	34.3667	14.9	102.857	2.17279	0.558001	1.20631	0.290012	-1.34749	6.80804e+06	2144.02
Tajikistan	TJK	4	2010	199	10		1.27	418.48	2117.24	0.3	94	93.6667	66.984	58.3333	48	23.5	64.8064	14.9575	6.69	85.35	3.77667		0.0290849	5.35	32.496	69.6667	61.3	-1.15775			0	2	4.8885	-0.972495	115.454	139960	113.333	0.0148539		34.7667		69.5291		1.08704	1.64139	0.221688	-0.99039	7.62986e+06	1776.24
Tanzania	TZA	1	1980	200	4						57	48.5	50.4804								6.652	18.7953	0.299558	1.3975	46.7343											885800												18693674	36.9372
Tanzania	TZA	1	1985	200	5						66.3333	72.6667	51.1466								6.46433		0.00160538	1.3031	45.4447							0.03715				885800	1.67885e+06	76.8225										21853688	36.896
Tanzania	TZA	1	1990	200	6			296.027	1023.14	5.65	78.6667	79.3333	50.4514	86.9	910	43.1		54.9983			6.21133		0.00688083	1.0246	44.02	54.95	45.95			89.0563	-127.791					885800	9715736	380.969	49.7	28.8	25.1	33.4569	2.47032	0.0719154	10.2913	0		25502670	50.658
Tanzania	TZA	1	1995	200	7			281.031	961.694	8.5	82.3333	78.3333	49.2059	87.1	890	41.2667	45.3276	63.4096		38.2	5.88567		0.00548974		42.374	54.7	45.5	-1.02881	19.4	22.2965	-104.155	0.04145		-0.727993	24.1421	885800	5.12797e+06	171.328	49.7	37.5333	26.9	41.0443	1.74571	0.00475057	10.4336	0	-0.715587	29930696	55.9679
Tanzania	TZA	1	2000	200	8	32	41.23	305.418	1045.15	8.2	80.6667	78.6667	50.0192	86.9667	770	36.4	47.0984	67.9029	59.93	35.8	5.69167	13.2549			41.707	54.3333	45.1	-0.948723	25.4	306.18	-267.081			-0.419937	26.0839	885800	160079	4.70365	48.3	40.3667	25.3	22.8318	1.47417	0.00404766	4.01141	0	-0.797663	34033000	58.2422
Tanzania	TZA	1	2005	200	9	41.3		374.373	1281.11	6.6	91.6667	92.6667	53.8501	88.5	610	28.6333	35.0401	64.9554		43.4	5.635	13.8297	0.011	1.1	41.8497	53.9	44.6333	-0.485187	27.3	1621.07	-1764.35	0.008	0.242	-0.381616	49.1986	885800	2.39824e+06	61.7404	44.4	36.7	16.7	36.8485	1.00313	1.88505	7.00171	0	-0.51409	38843956	63.4809
Tanzania	TZA	1	2010	200	10	49.8		450.873	1542.9	5.53333	88.6667	92	59.1441	88.3	460	22.6667	26.4589	56.1052		48.9	5.42567	7.61175	0.0454452	0.7	40.623	53.4	44.2	-0.552493	34.4	11.3825	-15.2608	0.008	0.242	-0.600038	93.9953	885800	1.14433e+06	25.4357	42.5	35.5667	16.2	52.2506	1.18241	5.23529	11.6066	0	0.00101964	44989228	88.3278
Thailand	THA	6	1980	201	4		5.52	884.368			50.5		64.21						16.04		3.396	11.3384	0.545279	1.5351	26.5433				56.2			0.14625				510890						47.6125		0.658567	2.25066	0.0104636		47362224	289.481
Thailand	THA	6	1985	201	5			1049.74			60.3333	25.3333	67.8351								2.57633	8.98658	0.400276		22.2173				64.6			0.170433				510890	279231	5.36552				42.1823		0.170536	2.0933	0.32025		52041852	407.162
Thailand	THA	6	1990	201	6		2.36	1564.13	6604.94	1.05	88.6667	75	70.3693	74.7	42	18.5		46.9304	10.69		2.11567	5.33381	0.494961	1.64695	19.213	86.7	82.65		66.2		-3.1216	0.228233				510890	236132	4.17685		43.3		65.4637	2.59588	0.206391	1.53174	0.307025		56533456	705.424
Thailand	THA	6	1995	201	7	4	0.61	2258.38	9152.04	2.16667	94.3333	89.6667	70.5399	65.6333	37	15.3667	42.5358	49.2777	4.165		1.86733	5.10003	0.755144	1.99	16.869	89.1	85.9	-0.20548	75.2		0	0.248333		0.274911	178.649	510890	90828	1.53913	18.1	33.8667	15.4	71.734	2.30147	0.00680636	1.14872	0.185457	0.402227	59012412	1254.92
Thailand	THA	6	2000	201	8		0.525	2187.93	8866.56	1.9	96.6667	94.6667	70.9344	65.1333	40	12.7	33.7676	44.1328	4.195	99.3	1.67633	3.13317	0.141166	2.2	14.5737	91.7	89.5333	-0.138154	78.5		0	0.29	2.83	0.201027	166.723	510890	89156	1.43004		19.7333		101.765	1.53069	0.00767413	2.62373	0.598128	0.384006	62345200	1450.48
Thailand	THA	6	2005	201	9	5.4	0.18	2697.72	10932.5	1.43333	98	96	72.3287	65.5	34	10.4	23.5664	46.0904	1.48	97.3	1.53967	4.84546	0.077		12.6343	94.3	93.1667	-0.200286	72.65		0	0.301333	1.524	0.398715	239.817	510890	28922	0.441488	15.7	11.2667	7	124.305	1.10909	0.0308839	5.06088	1.69236	-0.895118	65510284	1912.78
Thailand	THA	6	2010	201	10	15.1	0.04	3087.4	12511.6	1.2	99	98	73.8033	64.5	28	8.63333	13.9981	44.5856	0.57	99.5	1.443	5.42969	0.116037	2.1	11.031	95.8	95.3	-0.295333	79.6		0	0.393	2.077	0.226739	348.092	510890	28946.3	0.435816		7.96667		119.017	1.65903	0.0595797	4.35567	1.92887	-1.32275	66418660	2257.01
Timor-Leste	TMP	6	1980	202	4								34.6009								4.77633				38.175											14870												584720
Timor-Leste	TMP	6	1985	202	5								43.3913								5.32267				43.4673											14870												659030
Timor-Leste	TMP	6	1990	202	6								48.4902	41.35	1200	47.7					5.36067				42.9677				25.1							14870				41.8								752806
Timor-Leste	TMP	6	1995	202	7								53.7097	39.6	1000	42.6333					6.37867				45.4903	52.85	48.8		22.6							14870				34.2333								863147
Timor-Leste	TMP	6	2000	202	8			498.332	1325.26				59.4436	38.5333	680	36.8	3.77343				7.09433				42.5203	54.3333	49.7		8						53.3898	14870	39326	45.8493		36.3333				0	0.587277		0.344915	857723
Timor-Leste	TMP	6	2005	202	9			472.267	1255.94		58.3333	54.6667	63.0918	32	500	30.8	2.56724				6.3325	0.28366			37.928	60.9	54.2	-0.724181				0.096	2.189	-0.899374	83.1808	14870	40051	40.7446		27.8333		27.2566	2.04417	0	0.701624		-0.680978	982976
Timor-Leste	TMP	6	2010	202	10	51.5		685.984	1824.3		70.3333	66	65.9414	25.3333	330	25.9	3.48603			29.3	5.6		0.0163603	5.9	36.4487	67.7	58.7	-1.00344	22.3			0.073	1.112	-1.1667	86.2278	14870	38467.7	35.6627	57.7	32.6333	45.3	33.8695	3.01923	0	0.632601		-0.515396	1.07865e+06
Togo	TGO	1	1980	203	4			504.021			9		52.2991								7.203	3.38442	0.0386527		47.032							0.0519				54390						75.867		3.0153	9.73203	0		2.72525e+06	68.8305
Togo	TGO	1	1985	203	5			433.136			24	27	54.6207								6.87067	15.2972	0.0256862		45.1653							0.10135				54390	1.04303e+06	320.707				58.6029		1.58283	8.00931	0		3.25228e+06	76.866
Togo	TGO	1	1990	203	6			425.302	1327.91	0.8	74	73.3333	55.8092	67.15	660	41.95		35.0093			6.32967	20.6622	0.0137617	1.5111	42.63	48.6	36.3			12.1011	-79.4025	0.0878				54390	795667	210.121		34.8		49.523	3.02513	0.250674	6.63507	0		3786700	86.9855
Togo	TGO	1	1995	203	7			379.181	1202.65	2.23333	56.6667	52.6667	54.7283	71.6667	660	40.4	57.8819	30.7787			5.72733	38.0801	0.00365983		40.154	50.8	37.1	-0.759355		33.0645	-36.469	0.0662		-0.80171	37.245	54390	340411	79.423	40.2	28.5333	16.7	68.5365	2.47039	0	10.1506	0	-0.487984	4.28605e+06	93.1908
Togo	TGO	1	2000	203	8	17.9		410.378	1301.59	3.8	57	51.6667	53.5759	76.0667	580	37.9	63.1472	37.4733		48.6	5.29033	22.9984			38.9267	53.3667	38.0667	-0.664683	25.7	14.1391	-0.300305	0.057		-1.24085	40.3308	54390	414183	85.118		26.3333		67.486		0.565401	7.15568	0	-0.403712	4865984	103.625
Togo	TGO	1	2005	203	9	28.4	20.33	385.38	1222.31	3.76667	79	72.6667	54.152	79.8	510	35.1	58.4782	37.9498	37.33	62	5.01	12.274		0.85	38.3663	56.0333	39	-0.9303	16.8	7.25333	0	0.04	0.39	-1.55682	53.2318	54390			27.8	20.8	22.3	78.5483	1.60446	0.0291293	5.5366	0	-0.780397	5.5413e+06	109.832
Togo	TGO	1	2010	203	10	62.4	22.52	394.001	1249.65	2.8	82	68.6667	55.4735	80.6667	480	32.2	44.0471	34.0063	37.98	59.4	4.791	5.91557	0.000908903	0.7	37.4713	58.8333	39.9333	-0.98874	15.2	428.851	-376.225	0.053	0.274	-1.37927	70.96	54390	509296	80.7434	29.8	18.8	16.5	77.4078	1.68124	2.01176	9.04604	0	-0.190042	6.30759e+06
Tonga	TON	6	1980	204	4			1605.66			38.5	9	67.551								5.542	3.27545		3.4931	34.5347							0.48195				720						80.831		0	0.0441958			92919.3
Tonga	TON	6	1985	204	5			1823.97			72.6667	53.6667	68.7531								5.12767	0.0644746	0		33.2753											720			2.2			74.4446		0	0.254391			93980
Tonga	TON	6	1990	204	6			1905.64	3685.26		91.6667	86.6667	69.5777	37	71	10.8				92	4.649	0.23544	0.00825699		31.142	98.6	99				0	0.5002				720						59.3282		0	0.15152			95146
Tonga	TON	6	1995	204	7			2187.23	4218.81		94.3333	91.6667	70.1214	46.0667	89	9.66667	26.7182				4.44633	3.1179	0		29.5863	98.6	99				0				121.818	720						42.3086		0	0.0935859			95952.7
Tonga	TON	6	2000	204	8	62		2390.85	4611.57		94.3333	95	70.7614	49.3	91	8.9	20.8333			95.15	4.252	0.662633		3.2	28.378	98.6	99	-0.529859	32.9		0	0.421		-0.495837	177.37	720						44.5388		0	0.0509635			97974.3
Tonga	TON	6	2005	204	9			2588.43	4992.67		99	99	71.4538	53.2333	100	7.9	8.90884			98	4.14167	9.83786		2.4	28.6367	98.7	99.0333	-0.997077	23.9		0			-0.640955	231.805	720						47.1952		0	0.0438977		0.684802	100965
Tonga	TON	6	2010	204	10			2580.27	4976.92		99	99	72.1832	53.6	120	6.83333	12.6468			98.4	3.91367	8.76343		2.6	27.154	99.1667	99.3333	-0.427614	31.5		0	0.563	3.883	-0.344703	223.435	720						47.381		0	0.0700809		0.649448	104070
Trinidad and Tobago	TTO	3	1980	205	4			9116.61			44		67.0545								3.281	0.0132464	0.0289895		28.5683							0.6997				5130						106.442		0	47.011	42.4419		1.08569e+06	1894.45
Trinidad and Tobago	TTO	3	1985	205	5			7707.41			70	28	67.5574								3.05333	0.0147016		5.0373	26.7323							1.0433				5130						53.2027		0	23.4993	17.9372		1.17023e+06	2654.05
Trinidad and Tobago	TTO	3	1990	205	6			6591.77	13599.6	0.2	80.3333	74	68.0216	41.3	89	20.15		22.8631			2.45533	0.074083		4	20.7373	90.4	90					0.7258				5130				12.4		64.4744		0	24.0028	18.0836		1.22181e+06	2616.31
Trinidad and Tobago	TTO	3	1995	205	7			6854.46	14056.6	0.733333	87.6667	86	68.3809	45.2333	91	19.5	46.2331	24.0493		99	1.96567	0.173574		4.455	16.2087	91.2667	90.8	1.00551				0.789		-0.0333486	423.118	5130				15.6		73.1737	0.489367	0	20.0461	12.6364	0.188189	1.25456e+06	3080.1
Trinidad and Tobago	TTO	3	2000	205	8	2.3		8589.39	17614.5	1.3	90.3333	89.6667	68.6012	46.7333	59	19.2333	46.0203	21.3657		98.2	1.75633	0.0822981	0.00730168	3.35	14.7443	92.2	91.7667	0.0487106	38.2					0.465131	529.935	5130	8.5	0.00670152	5.3	13.5	4.4	87.7866	0.139618	0	26.8485	10.212	0.034453	1.26837e+06	3966.75
Trinidad and Tobago	TTO	3	2005	205	9	13		12744.2	26134.9	1.56667	93.6667	92.3333	69.0109	52.8667	58	18.2667	43.1133	18.7109		98.7	1.76867	0.0293973		2.65	15.1573	93.2	92.7	-0.171653	42.5					0.233501	1033.55	5130	11.5	0.00886709		14.0667		99.0895	0.422821	0	57.6995	14.4103	-0.149886	1296930	4943.75
Trinidad and Tobago	TTO	3	2010	205	10			14214.2	29149.3	1.7	90	92.6667	69.5961	52.3	82	16.3	40.078	16.6977			1.801	0.0234573	0.0163603	2.35	15.1107	93.6	93.1	-0.284306				1.175	3.562	0.294815	1432.01	5130				10.0667		87.5395	1.31183	0	39.51	11.2984	-0.00918233	1.3279e+06	6001.66
Tunisia	TUN	2	1980	206	4			1820.72					62.0027								5.342	0.927197	0.198095	2.1258	36.0813							0.27265				155360						68.2696		0.381816	17.7885	16.4384		6.38496e+06	392.872
Tunisia	TUN	2	1985	206	5		1.92	1930.96			69.3333	62.3333	65.8554						7.5		4.45467	0.766649	0.352382		32.02							0.4609				155360						55.0618		0.0821803	10.2812	9.31528		7.26518e+06	503.027
Tunisia	TUN	2	1990	206	6		1.37	2012.21	5518.82	0.1	93	93.3333	69.6749	21.1	91	23.9		145.567	5.42		3.53833	0.887427	0.0325692	1.9649	26.0253	81.95	63.9			1.76837	-11.8795	0.5326				155360				5		71.2753	2.11135	0.0813514	5.76067	5.04302		8.14376e+06	633.804
Tunisia	TUN	2	1995	206	7		1.33	2274.77	6114.98	0.1	94	91.3333	71.287	22.8	81	20.3333	39.5289	137.132	5.82	80.5	2.69333	0.652819	0.0557107	1.88075	21.0667	85.8	69.4667	-0.221414	60	4.55039	-0.337924	0.61515		0.409988	256.767	155360			30.9	5	8.1	71.1814	1.94442	0.00765373	3.18852	2.54885	0.156455	8954067	775.03
Tunisia	TUN	2	2000	206	8	46.5	0.46	2752.6	7399.48	0.1	98	92.3333	72.6496	23.7667	65	16.3667	37.4053	122.224	3.01	89.9	2.07333	0.658317	0.0123567		16.9667	89.4	75.6667	-0.0280405	64.05		0			0.523814	292.217	155360			16.8	5	3.5	67.6337	1.54287	0.0247346	3.54009	2.29807	0.276054	9564333	995.644
Tunisia	TUN	2	2005	206	9	6	0.33	3239.14	8707.38	0.1	98	96.3333	73.5683	24.3	55	12.9333	40.6122	85.8045	1.72	94.6	2.03	0.643931	0.085	1.85	17	92.7667	81.8333	0.0263057	60.2		0	1.34	2.87	0.491757	410.032	155360			9	5	3.3	74.3848	1.44175	0.0309571	5.22173	3.39185	0.140486	10029767	1083.87
Tunisia	TUN	2	2010	206	10		0.2	3811.7	10246.5	0.1	98.3333	97	74.635	24.9	48	10.1667	35.9257	82.1415	0.96		2.11	0.486176	0.00636232	2.1	18.3667	95.8667	88	-0.159406			0	1.222	3.28	0.230724	616.481	155360				5		85.2885	1.38473	1.21303	6.63321	4.00913	-0.11677	10554167	1310.57
Turkey	TUR	4	1980	207	4			3791.25			53	39.5	58.6873								4.361	12.3156	1.47018	2.2	35.189							0.6				769630						14.3749		0.072575	1.80172	0.781621		43918324	501.865
Turkey	TUR	4	1985	207	5			4229.58			52	62.3333	61.7066								3.70367	4.81291	0.899015	2.1	30.7023							0.7				769630	46743.3	0.950691				27.6805		0.0630056	1.34648	0.451258		49167728	656.802
Turkey	TUR	4	1990	207	6			4881.9	10672.1		78.3333	74	64.2853	34.05	48	30.65		84.926			3.08267	3.0354	1.59176	2.3	26.0813	85.5	73.3				-0.76423	0.933333				769630	10449	0.193534		5		23.9752	3.48828	0.123863	0.758001	0.306094		53990548	922.016
Turkey	TUR	4	1995	207	7		0.44	5414.82	11583.4		75.3333	71	66.989	30.7667	39	25.7667	30.2618	72.5075	2.12		2.716	1.5626	2.03893	2.5	23.468	88.9	78.6667	-0.228961			0	1.1		-0.00559693	195.424	769630	75775	1.29472		5	9	34.1108	4.03495	0.0450828	0.61878	0.222048	-1.27015	58526088	1233.01
Turkey	TUR	4	2000	207	8			5874.39	12566.5		84	86.6667	69.9885	27.6667	33	20.8333	26.5198	68.8786			2.45467	1.10595	1.27574	2.6	21.4527	92.8333	85.3667	-0.333588			0	1.26667		0.0155256	412.512	769630	14367.3	0.227429		5		31.6346	3.80514	0.0320623	0.358204	0.151305	-0.847205	63172852	1609.07
Turkey	TUR	4	2005	207	9		0.18	7105.95	15201.1		88.3333	90	72.4184	23.4667	27	16.5333	21.3254	71.4241	1.60333		2.23533	0.560429	0.615333	2.63333	19.4097	96.4	92.0667	-0.0641152			0	1.38667	2.93	0.121837	611.225	769630	2679.67	0.0395591	15.6	5	3.5	40.924	2.58603	0.0853425	0.384017	0.150604	-0.681411	67738344	2032.8
Turkey	TUR	4	2010	207	10		0.0233333	7837.85	16766.8		96.6667	97.3333	74.2093	27.5	22	13.0333	16.5407	67.1264	0.6	95	2.10133	0.457631	0.558672	2.5	17.7477	99.4667	98.3333	0.0531981	73		-4.1246	1.6245	1.521	0.319995	1032.79	769630	15.6667	0.000217153		5		43.0011	2.4244	0.23353	0.610189	0.160449	-0.969209	72145752	2508.24
Turkmenistan	TKM	4	1980	208	4								60.8651								5.02067			10.4605	34.6577							2.8388				469930												2861306
Turkmenistan	TKM	4	1985	208	5								62.2581								4.67			10.8951	36.1803							3.37215				469930												3.23027e+06
Turkmenistan	TKM	4	1990	208	6			1962.81	8050.65				62.6743	46.55	66	32.15					4.33567			11.4111	35.215							3.62877				469930	9	0.00245211						0	44.2346	17.7116		3.6703e+06	2250.49
Turkmenistan	TKM	4	1995	208	7			1273.35	4852.48		93.3333	93.3333	63.0402	47.3	79	31.9667	34.9144	24.3051		95.8	3.51467			9.91357	28.8347	86.4333	76.1	-0.472677			0	3.30897		-1.19946	89.8441	469930	11	0.00262923		10		132.796	2.03426	0	57.5897	14.8452	0.357176	4.18374e+06	1564.06
Turkmenistan	TKM	4	2000	208	8	12.7		1399.93	5334.84		96.6667	97	63.8922	47.7333	81	30.2333	27.8779	23.4774		97.2	2.84467	14.4797			23.734	83.3	71.6333	-0.951829	61.8		-0.0655279			-1.3449	134.864	469930	27	0.00599884	28.1	9.03333	10.5	132.182	2.90187	0	42.6763	32.3778	-0.0588171	4.50087e+06	1634.05
Turkmenistan	TKM	4	2005	208	9	10.95		1702.11	6486.4		98	98.3333	64.4337	47	76	27.5333	31.6405	23.1464		99.2333	2.61467		0.021	4.61655	22.6203	75.3333	60.4333	-1.43561	48		-0.0116667	2.49	4.7	-1.62019	136.593	469930	0	0		5.83333		99.0151		0	35.1765	35.1751	-0.0971404	4748770	2030.1
Turkmenistan	TKM	4	2010	208	10			2684.93	10231.7		96.3333	99	65.021	46.4333	65	24.8	41.7512	20.5197			2.41267		0.0708944	4.035	21.795	70.8333	53.7	-1.44836			0	2.389	4.424	-1.55283	175.919	469930	0	0		5		60.93		0	40.6759	19.5941	0.298189	5.04254e+06	2404.81
Turks and Caicos Islands	TCA	7	1980	209	4																															950												7547.33
Turks and Caicos Islands	TCA	7	1985	209	5																															950												9490.67
Turks and Caicos Islands	TCA	7	1990	209	6																															950												11591.3
Turks and Caicos Islands	TCA	7	1995	209	7																					87	87									950												15299.3
Turks and Caicos Islands	TCA	7	2000	209	8															88.2		1.79202				87.0667	87									950												18976
Turks and Caicos Islands	TCA	7	2005	209	9															99.7		0.921126				87.0333	87									950												26372.3
Turks and Caicos Islands	TCA	7	2010	209	10																	0.329043														950												30988.7
Tuvalu	TUV	6	1980	210	4						42.5																									30												8056.67
Tuvalu	TUV	6	1985	210	5						54	76										2.09057														30												8642
Tuvalu	TUV	6	1990	210	6			1808.84	2404.99		86	79				22				100						90.05	88.8		39							30						53.5827		0	0			9003
Tuvalu	TUV	6	1995	210	7			2015.72	2680.06		94.3333	89				20.4667	0.175794						0.00731965			91.9	90.7667								148.116	30						58.1651		0	0			9226.33
Tuvalu	TUV	6	2000	210	8			2324.16	3090.16		87	91.3333				17.9333	0.112024							5.56107		94	93.0333	-0.158095						0.424641	201.828	30						40.8927		0	0			9421.33
Tuvalu	TUV	6	2005	210	9			2299.34	3057.17		96	81				16.1	0.0895101									96	95.2667	0.131696						-0.408699	424.34	30						56.385		0	0		1.37362	9690.67
Tuvalu	TUV	6	2010	210	10			2514.31	3342.97		91	91				14.4333	0.0985216									97.7	97	-0.285155				1.091	5.818	-0.585748	394.335	30						56.1125		0	0		1.4187	9826.33
Uganda	UGA	1	1980	211	4						9	22	49.4383								7.10033			1.5125	49.0513							0.0467				199810						41.5907		0.0424266	31.4631			12553002
Uganda	UGA	1	1985	211	5			187.103			16.3333	20.6667	49.1819								7.103		0.0160538		49.4363							0.0441				199810	213999	14.5829				19.9246		0	10.2622			14674611
Uganda	UGA	1	1990	211	6		34.88	197.152	656.825	12.5	45.3333	52.3333	47.4988	82.35	780	39.3		34.4152	51.96	38.3	7.09		0.0275233	0.9162	49.7903	42.4	37.95		4.9	14.3947	-23.5081	0.0446				199810				27.1		10.8242	3.80299	0	16.2182			17537860
Uganda	UGA	1	1995	211	7		23.9	233.127	767.31	10.8	58.6667	57	46.0263	81.6333	740	37.8667	49.6631	47.4665	43.51	37.8	7.017	5.95543	0.0390382		49.3607	49.1	44.8667	-0.603743	14.8	27.1315	-19.0177			-0.727993	31.8957	199810	1.81117e+06	87.3141	45	30.6	21.5	29.3101	2.51912	0	16.3682		-1.61309	20743190
Uganda	UGA	1	2000	211	8	63.2	23.85	270.186	889.285	7.33333	52.3333	57	48.149	80.7667	650	35.8	40.6222	38.9006	42.13	39	6.86333	16.4019	0.0252751		48.249	56.5	52.5333	-0.852383	22.8	89.4962	-104.476			-0.382699	47.3381	199810	4.0822e+06	168.057	44.8	26.6333	19	32.4452	2.56526	0	10.6494		-1.34297	24290490
Uganda	UGA	1	2005	211	9	60.1	19.22	318.396	1047.96	6.2	63.3333	69.6667	52.833	77.5333	510	30	48.2034	37.3031	36.51	41.9	6.581	13.1644	0.0176667	0.933333	46.7983	64.0667	60.2333	-0.782435	21.7	1287.53	-1239.38	0.0985	1.008	-0.45469	81.6552	199810	950247	33.07	38.7	27.7667	16.4	32.3906	2.30414	0	11.6971		-1.29623	28734418
Uganda	UGA	1	2010	211	10	63.2	12.17	394.184	1297.41	7	80.3333	75	57.2686	76.1333	410	24.3667	49.9158	31.1794	27.3	57.4	6.15433	7.44676	0.160876	0.447	44.6353	71.7	67.9	-0.882275	30	0.642292	-0.662287	0.117	1.306	-0.550336	116.856	199810	1.03812e+06	30.5332	33.7	32.2667	14.1	42.8991	3.38014	5.10676e-05	15.146		-0.994039	33999868
Ukraine	UKR	4	1980	212	4								68.8479								1.94667			12.1984	14.986							3.57275				579350												49983520
Ukraine	UKR	4	1985	212	5								69.5611								2.07667			12.6912	15.3713							3.99047				579350												50922668
Ukraine	UKR	4	1990	212	6			2626.81	10055.3	0.1			69.8512	55.85	49	8.6		92.1349		99.9	1.85933			12.9962	12.7							4.3031				579350								0	4.02682	0.623281		51888488	4715.37
Ukraine	UKR	4	1995	212	7		0.625	1293.09	5145.11	0.3	98	95	67.4337	54.0333	45	8.96667	29.9884	67.124	2.115	99.9	1.4	1.00023		11.6774	9.56667	96.6333	90.8	-1.03195			-7.0167	3.9044		-0.706207	226.596	579350						57.0775	2.87219	0.00467377	4.35926	0.627673	-0.266754	51496844	3294.82
Ukraine	UKR	4	2000	212	8	22.2	0.46	1225.97	4878.02	0.8	99	99	68.1148	52.1667	35	8.2	44.0021	50.8162	2.82	99.9	1.13333	1.5963		8.83667	7.76667	96.9	92.0667	-1.07161	69.55		-0.576646	2.97933		-0.74846	190.195	579350			22.9		4.1	83.2463	3.16077	0.000882299	7.46256	1.03396	-0.504083	49177688	2787.04
Ukraine	UKR	4	2005	212	9	6	0.0233333	1857.29	7390.01	1	97.6667	97.6667	68.0732	52.0333	25	6.63333	37.4474	54.7767	0.136667	99.8667	1.23667	1.45983		8.71485	9.26832	97.5	95.2	-0.75212	65.6		0	3.1254	8.45	-0.554719	366.738	579360						84.7089	2.72046	0.11025	8.39018	1.17733	-0.263521	47114832	3265.57
Ukraine	UKR	4	2010	212	10		0.02	1982.31	7887.43	0.933333	57.6667	66	70.0916	52.5	29	5.46667	41.3121	49.44	0.03	99.9	1.45467	1.11825		8.66	10.9667	98	97.7	-0.992598			0	3.3815	7.4995	-0.782969	512.771	579320						82.5183	2.65837	0	5.68643	0.882023	-0.137978	45876700	3480.08
United Arab Emirates	ARE	2	1980	213	4			78079.8			28	38	67.9752								5.428	0.179253	0.451408	2.8623	29.6893							1.0681				83600						67.1333		0	50.4957	48.8062		1.01053e+06	5647.97
United Arab Emirates	ARE	2	1985	213	5			55586.8			71	60	70.0704								5.05967		0.313585		29.9013							0.9532				83600	3061.67	2.2671				54.5925		0	21.8293	18.8358		1.35048e+06	8215.05
United Arab Emirates	ARE	2	1990	213	6			46400.8	113140		84.6667	80	71.7175	25.55	16	9.1		144.129			4.38233	0.755665	0.643128	2.64	25.8683	99.7	100					0.8275				83600	3485.5	1.92868		5		69.722		0	25.2722	22.7146		1807195	8400.66
United Arab Emirates	ARE	2	1995	213	7	34		45126.6	106913		90	90	73.1206	31.0333	13	7.6	14.6182	157.595		99.2	3.397		0.598992	2.64	20.274	99.7	100	-0.0865891	27.5					0.631496	930.247	83600	2991	1.2729		5		84.8401		0	19.9252	16.7443	0.860709	2349758	9710.36
United Arab Emirates	ARE	2	2000	213	8			44792.6	106122		94	94.6667	74.4044	33.7667	11	6.53333	15.6368	122.225			2.64733	0.0584516	0.325767		16.7883	99.7	100	0.128318				2.023		0.755073	929.212	83600	1797.33	0.595663		5		81.6776	5.41883	0	18.6986	14.8518	0.881977	3017368	12690.5
United Arab Emirates	ARE	2	2005	213	9			43768	103694		93.3333	92.6667	75.5793	37.3667	8	5.76667	30.1009	143.337			2.152	0.0446929	1.79933	1.88	16.3023	99.7	100	1.05345				1.545	4.568	0.80861	978.653	83600				5		110.908	3.83136	0	26.6675	21.2677	0.837811	4.22773e+06	13211.2
United Arab Emirates	ARE	2	2010	213	10			24689.5	58494		93.6667	93.6667	76.5968	45.8333	8	5.2	19.4515	131.606			1.87067		0.720457		15.9237	99.6	100	0.985493				1.93	4.09	0.996911	1498.06	83600				5		135.329	5.67435	0	22.0251	19.2813	0.87128	8.36165e+06	9747.36
United Kingdom	GBR	7	1980	214	4			20225.9			43.5	54	73.6593								1.86	1.48972	1.10505	8.1	13.1667							1.3				241930						41.8215		0.00365484	4.92686	3.92358		56298332	4726.6
United Kingdom	GBR	7	1985	214	5			22335.5			65.6667	67.3333	74.7789								1.78	1.4305	0.650716	7.4	13.1667				81			1.4				241930						43.8186		0.00117644	4.37211	3.57093		56551244	4792.7
United Kingdom	GBR	7	1990	214	6		1.62	25755.1	23733.2	0.1	83.3333	87	75.8488	52.55	10	4.6		30.3652	1.27		1.81333	0.94839	0.576613	5.75	13.7667	100	100		69.5			1.56667				241930						39.2687	3.9623	0.00071485	1.3068	1.02488		57249732	5367.83
United Kingdom	GBR	7	1995	214	7		5.745	28779.3	26548.6	0.1	93.6667	91.6667	76.9366	52.4333	11	4	10.9496	28.1412	3.965		1.72667	0.684777	0.599398	4.73333	12.7333	100	100	2.12061	82			1.73333		1.8793	1390.17	241930						42.4688	2.95253	6.7886e-06	1.45601	1.02623	0.917307	58017244	5590.63
United Kingdom	GBR	7	2000	214	8		15.22	33826.5	31204.7	0.133333	91.3333	87	77.7081	53.9333	11	3.73333	11.2187	24.1308	9.76		1.65	0.468415	0.847744	4.2	11.5667	100	100	2.24092	79.3333			1.93333		1.86249	1840.11	241930						41.0838	2.39988	0	1.71634	1.02414	0.983388	58898216	6088
United Kingdom	GBR	7	2005	214	9		6.34	38372.9	35398.7	0.2	91.6667	82.6667	79.0146	55.1	12	3.46667	11.7861	22.7313	4.21		1.77667	0.581422	0.183	3.9	12.0667	100	100	1.87962	82.6667					1.78868	2749.75	241930						39.6267	2.37369	9.39623e-06	1.85593	1.04846	0.2957	60411976	6203.43
United Kingdom	GBR	7	2010	214	10		5.24	37534.1	34624.9	0.3	94	88.3333	80.4683	55.5	11	3.1	9.66544	19.7589	3.76		1.90667	0.687003	0.377801	3.06	12.8	100	100	1.58229	84			2.754	9.8025	1.53855	3388.8	241930						43.7395	2.53359	0.000265397	1.4957	1.12056	0.286371	62767184	5605.14
United States	USA	7	1980	215	4			26329.5			96	91.5	73.8236								1.81983	4.98641	0.690226	6	15.7667							1.46667				9158960						16.1096		0.107381	5.75774	3.29383		227248672	9846.58
United States	USA	7	1985	215	5		2.98	29265.3			96.6667	97.3333	74.5805						2.12		1.82933	4.41394	0.806973	5.53333	15.6667							1.7				9158960						13.5117		0.0291442	2.2328	1.14207		237960672	10373.7
United States	USA	7	1990	215	6		2.98	32727.3	36723		90	90.3333	75.1992	56.25	12	5.65		36.4163	2.11	99	2.0525	4.26583	1.27846	4.9	16.4333	98.4	94.1		70.7			1.83333				9158960			3.2		0.9	15.1452	5.01161	0.0505097	1.18227	0.55294		249807664	11793.1
United States	USA	7	1995	215	7		1.51	35242.8	39536.6		94.6667	89.3333	75.731	57.8667	11	5.06667	14.3744	31.2049	1.24		1.98517	3.47487	0.98734	4.1	14.6667	98.6333	94.9333	1.56577	76.4			2		1.71241	3869.07	9158960						17.3323	3.64353	0.0319269	0.84586	0.311385	0.871051	266266000	12656.4
United States	USA	7	2000	215	8		1.21	40569	45511.7		94.6667	91.3333	76.652	58.9333	13	4.63333	14.1394	27.4484	1.07		2.03133	2.22629	0.404775	3.53333	14.2333	98.8333	95.8333	1.65576				2.32	9.37	1.84263	4818.11	9160933			3.3		1.1	18.6522	2.92743	0.0127699	0.765343	0.274011	1.01322	282057120	13333.2
United States	USA	7	2005	215	9		1.61	44215.3	49602.3		96	92.3333	77.422	58.3	17	4.46667	13.1364	23.5504	1.46		2.07217	2.54659	0.576	3.15	14.1	99	96.7	1.56582				2.672	9.815	1.65861	6732.31	9161920						20.1405	3.81211	0.0422689	1.3706	0.538286	0.0676662	295567264	13558.8
United States	USA	7	2010	215	10		1.92	43875.7	49221.3		95	91.3333	78.4244	57.6	27	4.16667	11.7399	18.9944	1.82		1.9425	2.58214	0.9392	2.96667	13.0667	99.1	97.6	1.26245				2.432	9.815	1.52199	8243.29	9147420						21.4286	4.62795	0.128463	1.26435	0.677727	0.48744	309226784	13185
Uruguay	URY	3	1980	216	4		0	4177.96			55	52.5	70.288						0.16		2.72533	19.3602	0.0904196		19.2307							1.9966				175020						26.8579		0	0.960872	0		2.91558e+06	991.683
Uruguay	URY	3	1985	216	5			3463.48			65	69	71.5769								2.533	21.2684	0.0128431	3.2458	18.1763				83			1.9366				175020						34.2489		0	1.53627	0		3.01187e+06	1072.95
Uruguay	URY	3	1990	216	6		0.15	4001.72	9752.38	0.1	93.6667	91.6667	72.5409	45.2	42	10.95		46.9891	0.53		2.51567	20.3577	0.0701844	4.5226	18.2607	95.55	74.7					3.68				175020				7.6		31.5864	3.15245	0	1.54911	0		3.11029e+06	1265.16
Uruguay	URY	3	1995	216	7		0.2	4740.72	11514.4	0.2	91	89.6667	73.5415	49.2	34	10.1	14.295	40.5961	0.595		2.39733	15.031	0.00935289	4.39	17.608	96.0667	75.8	0.715271				3.6315		0.502539	1024.01	175020				5.3		26.8473	2.69943	0	0.854986	0	0.528275	3224401	1566.96
Uruguay	URY	3	2000	216	8		0.15	5151.96	12513.2	0.433333	92.3333	94	74.6588	52.4333	35	8.53333	14.23	38.0141	0.615	99.6	2.24433	9.8733	0.00730168		16.4117	97.1333	81.4	0.718787				3.745		0.433374	944.248	175020			13.9	5	5.2	24.3565	2.45459	0.00474442	0.650691	0	0.849506	3318829	1981.93
Uruguay	URY	3	2005	216	9		0.236667	5170.07	12557.2	0.7	95	94.6667	75.7204	52.6	32	7.33333	15.6267	36.5821	1.12667	99.3	2.15467	7.9961	0.014	2.65	15.482	98.1	87	0.954305	77.5					0.415025	797.747	175020			13.9	5	6	43.7128	2.08309	0.10103	2.12458	0	0.755543	3326398	2050.16
Uruguay	URY	3	2010	216	10	65.2	0.0733333	6780.65	16469	0.7	95	94.6667	76.6139	55.2	23	6.4	17.86	37.6685	0.286667	99.7	2.08033	8.55191	0.0222681	2.1	14.7833	99.0667	92.6333	1.22434				3.736	5.548	0.596805	1225.72	175020			11.7	5.3	4.5	39.7808	2.02383	0.128509	2.8443	0	0.851819	3.37197e+06	2758.95
Uzbekistan	UZB	4	1980	217	4								65.2796								5.13233			9.1763	34.4333							2.6691				425400												16029692
Uzbekistan	UZB	4	1985	217	5								66.7566								4.543			11.8949	37.2							2.9745				425400												18232164
Uzbekistan	UZB	4	1990	217	6			543.393	3003.73	0.1			66.6808	46.3	66	20.25		60.595			4.15			11.9051	33.8333	89.95	85.3					3.39937				425400	20	0.000974996						0	17.107	2.56033		20512894	2354.1
Uzbekistan	UZB	4	1995	217	7			402.79	2240.39	0.166667	83	85.6667	66.3358	46.7	54	20	47.5917	30.8673		97.5	3.48433			8.29777	28.8333	89.6	84.9333	-1.06976	55.6		0	3.235		-1.14786	83.0819	425400	33	0.00144764	39	5	15.3	50.0675	1.29948	1.66459	25.4018	5.09233	-0.703236	22795666	1865.48
Uzbekistan	UZB	4	2000	217	8			446.886	2485.66	0.3	99	98	66.9345	47.4	48	18.8333	50.9902	43.889		95.6	2.58667		0.00898669	5.35333	21.4527	88.7	83.4	-0.905076	67.2		0	2.93533		-0.949524	77.3647	425400	46.6667	0.00189377		13.2333		41.8855	1.20862	0.551786	41.6986	7.32078	-1.4354	24642166	1759.65
Uzbekistan	UZB	4	2005	217	9	26		547.78	3046.85	0.3	98	98.3333	67.3491	47.5	44	16.9667	52.1841	41.051		99.9	2.40333			5.2	20.7569	87.8	81.8	-1.04731	64.9		0	2.65	10.91	-1.12387	105.916	425400	51.6667	0.00197403	19.6	11.2667	4.4	60.4294		5.73552	64.9515	13.4557	-1.7325	26173200	1740.19
Uzbekistan	UZB	4	2010	217	10			753.022	4188.44	0.2	98.6667	97.3333	67.8604	47.6	40	15.1333	46.5058	36.4271			2.53			4.5	22.5331	87.3	80.9	-1.25497			0	2.539	10.684	-0.703432	172.224	425400	1	3.50184e-05		7.33333		54.4115		8.19263	29.3619	4.6584	-0.765822	28556400	1637.23
Vanuatu	VUT	6	1980	218	4			1574.61					58.5342								5.57433	1.49074		6.1794	39.098							0.1899				12190						90.9596		0	0.556893			115597
Vanuatu	VUT	6	1985	218	5			1915.42			29.6667	22	61.0756								5.21067	5.1978			37.498				24.4			0.2038				12190	25121.3	193.161				75.7975		0	0.793644			130054
Vanuatu	VUT	6	1990	218	6			1794.93	2533.1		73.3333	59.6667	63.2009	78.2	170	14.5		27.4093			4.92833	9.12479			36.08	62.6	55.4		15		-2.5615	0.1122				12190	24135.5	164.462		11.1		63.482		0	1.43554			146755
Vanuatu	VUT	6	1995	218	7	50		1896.6	2602.98		71.3333	58	65.457	74.5667	140	12.4667	20.8516	28.2393		88.05	4.72733	9.69314			34.765	69.0667	62.6		39	0.811262	0				84.938	12190	7819.67	46.5228	25.7	11.0667	10.6	52.262		0	1.40877		0.944108	168082
Vanuatu	VUT	6	2000	218	8			1977.46	2713.95		70.6667	60.6667	67.5498	69.9667	120	11.0667	17.2935	26.0619		88	4.365	14.8534		3.1	32.4313	76.0333	70.6	-0.679864	28	0.404401	0			-0.545987	118.353	12190	6531.67	35.2625		8.53333		43.4861		0	1.21711		1.12242	185230
Vanuatu	VUT	6	2005	218	9			1906.49	2616.55		68.3333	53.3333	69.3139	65.3	100	10.1333	17.2127	24.1646			3.85367	2.74724		4.1	29.4527	82.8	78.6	0.0157772			-1.277	0.14	1.66	-0.489351	117.369	12190	10847.3	51.8049		7.46667		51.1562		0	0.935124		1.15733	209388
Vanuatu	VUT	6	2010	218	10			2128.47	2921.2		68	52	70.8376	61.4667	90	9.2	6.80531	23.1031			3.50133	1.93593			27.455	89.3333	86.7	0.360085			0	0.116	1.696	-0.291202	184.175	12190	5726	24.2316		7.13333		50.8106		0	1.13825		1.24938	236303
Venezuela, RB	VEN	3	1980	219	4		0.34	6470.74			55	46.5	68.2239						3.12		4.19967	0.0117394	0.880728	0.3319	33.1457							0.91265				882050						45.4047		0.217391	45.8961	43.1863		15091517	2048.38
Venezuela, RB	VEN	3	1985	219	5			5408.16			46.6667	48.3333	69.6653								3.795	0.0533141	0.467167	1.922	31.225							1.34373				882050	13636	0.786937				36.8433		0.231179	27.198	23.7546		17327948	2341.96
Venezuela, RB	VEN	3	1990	219	6		3.61	5344.59	15058.2	0.35	61.3333	58	71.096	38.1	93	14.7		55.438	6.01		3.44733	0.284698	0.277985	2.67775	28.6397	90.05	71.45				-1352.22	1.6299				882050	45182	2.28902	18.4	12.8	6.05	51.2476	1.90178	0.457161	33.2631	29.5656		19738552	2494.47
Venezuela, RB	VEN	3	1995	219	7		3.95	5519.29	15186.1	0.666667	62.6667	68.3333	71.8629	40.8	98	13.4667	51.1056	41.2499	8.12		3.08367	0.17625	0.0166725	1.47	25.603	91.1	72.8	-0.910311			0	1.94		-0.717608	317.918	882050	16318.7	0.738673	18.7	15.5	4.13333	44.8355	1.43961	0.259841	28.4709	24.7754	-0.619692	22091864	2643.98
Venezuela, RB	VEN	3	2000	219	8		4.775	5251.79	14450.1	0.6	74.3333	88.6667	72.4485	50.0667	91	11.4	54.7145	42.7516	8.99	94	2.82267	0.216089	0.112334	0.8	23.6003	92.1	74.3667	-0.528466			0	1.939	1.131	-0.756822	487.784	882050	22942.7	0.939978	17.6667	15.9	4	38.2721	1.50627	0.244724	22.9591	19.8963	-0.813273	24407664	2643.95
Venezuela, RB	VEN	3	2005	219	9		6.63667	5449.09	14993	0.6	81.3333	79.3333	73.2558	51.6	94	10.0333	51.7821	32.329	10.2467		2.62933	0.0541495	0.136333		22.142	92.7667	75.3	-0.935225			-0.000666667			-0.984016	552.562	882050	42922	1.606	16.5	11.4333	4.16667	52.9909	1.44452	0.814399	43.8293	38.3823	-1.27856	26726036	2887.04
Venezuela, RB	VEN	3	2010	219	10			6124.37	16851	0.6	80	84	74.168	50.7333	110	8.86667	57.1776	38.5621			2.47233	0.0201001	0.351443	1	20.689			-1.17508			0			-1.08798	618.378	882050	41395	1.42533	13.4	5	2.9	33.7925	0.942596	0.736217	24.4138	22.2167	-1.20029	29042316	3210.6
Vietnam	VNM	6	1980	220	4								67.3444								5.04767		2.56902	3.5967	32.1593				20			0.24395				325490												53665332	54.3626
Vietnam	VNM	6	1985	220	5			266.377			30	20.6667	68.8657								4.209		0.35479		30.783				58			1.056				325490	74843.7	1.26991	64.1		47	14.6529		0.0230191	2.52254	0		58936332	70.2556
Vietnam	VNM	6	1990	220	6			302.318	1531.38	0.1	88	84	70.5097	74.15	140	22.5		78.2216			3.55267		0.167892	3.5673	28.6787	62.4	55.3			1.91287	0	0.400467				325490	155895	2.36165		48.3		65.7958	6.9309	0.127218	12.9754	4.50627		66011032	98.0862
Vietnam	VNM	6	1995	220	7			410.379	2044.51	0.1	93.6667	95.6667	72.1414	73.6333	110	19.8333	64.0675	75.3187			2.67867		0.300716		22.6483	69.6333	63.3333	-0.431736	65	83.6515	-12.9883			-0.467127	50.8542	325490	105531	1.46586	52.5	31.9	40.6	66.9634	2.64936	0.0203814	9.49673	4.13791	0.410168	71992232	160.257
Vietnam	VNM	6	2000	220	8			531.44	2647.64	0.266667	95	96.3333	73.6235	73.1	82	17.4	64.1504	79.3758		69.6	1.99333	1.8158	0.0954836	2.4	17.3943	77.4333	72.2	-0.595422	74.05	12.7985	-3281.68	0.5245		-0.438286	71.8331	315880	69231.3	0.89197	44.1	20.1	29.75	86.4169		0.0414371	9.23043	6.99047	0.311505	77616200	297.25
Vietnam	VNM	6	2005	220	9	16.9	6.87	699.187	3483.35	0.4	95	95	74.6234	72.5667	60	15.4333	65.2421	75.098	19.605	87.7	1.896	2.92403	0.219333	2.68667	16.955	85.0333	81.1	-0.752702	76.0667	18.9433	-2.71367		0.663	-0.281804	126.023	310070	22347.3	0.271267	32.9	14.1	22.8667	122.057	1.85694	0.177197	15.6587	10.6523	0.322383	82381400	576.28
Vietnam	VNM	6	2010	220	10	17	0.84	900.789	4487.73	0.4	94.6667	97	75.3135	72.3333	51	13.7	47.0635	69.1625	4.23	92.9	1.819	3.15373	0.373256	2.55	16.4103	92.3	90	-0.592484	77.8	0.578668	-0.0908903	1.1915	1.0715	-0.24765	210.717	310070	16752.3	0.192705	23.3	10.6667	12	135.194	2.18412	0.447475	11.7285	6.79687	0.171315	86932496	1008.43
Virgin Islands (U.S.)	VIR	7	1980	221	4								71.4256								3.15067				25.8											350								0	0			97000
Virgin Islands (U.S.)	VIR	7	1985	221	5								73.0582								2.97533				24.5167											350								0	0			107167
Virgin Islands (U.S.)	VIR	7	1990	221	6								74.7838	51.55							2.94533			4.8	21.4	100	100					1.65				350								0	0			103923
Virgin Islands (U.S.)	VIR	7	1995	221	7								76.2606	52.7333							2.48233			18.68	18.7	100	100					1.645				350												107742
Virgin Islands (U.S.)	VIR	7	2000	221	8								77.2663	53.1333							2.02767				14.5567	100	100									350												108540
Virgin Islands (U.S.)	VIR	7	2005	221	9								78.6244	54.8333							2.04323				14.2667	100	100	0.747335						1.02037		350											0.645665	107838
Virgin Islands (U.S.)	VIR	7	2010	221	10								79.2065	55.1							1.815				11.4	100	100	0.849612						1.25372		350											0.4338	106253
West Bank and Gaza	WBG	2	1980	222	4																															6020
West Bank and Gaza	WBG	2	1985	222	5																															6020
West Bank and Gaza	WBG	2	1990	222	6								68.2199	10	96	20.65					6.54				45.04	96.5	88.9									6020												2.02355e+06
West Bank and Gaza	WBG	2	1995	222	7			893.209	2742.72				69.6629	10.2	71	18				94.9	6.263		0.00609971	1.2	43.42	96.6333	88.7333	-0.930731	45.2					-1.19946		6020			10.6	14.7	3.6			0	0		-1.65336	2.47632e+06
West Bank and Gaza	WBG	2	2000	222	8	28.8		1338.77	4110.87				70.9013	10.6667	59	15.9333				97.4	5.40767				40.8333	92	86.5333	-0.9713	51.4			0.837		-1.25751		6020				21.7333				0	0		-1.66044	2.92279e+06
West Bank and Gaza	WBG	2	2005	222	9	27	0.08	1331.48	4088.48				71.7505	14.1667	59	14.5333			0.38	98.0667	4.70033				37.3667	85.7333	84.2	-0.834924	50.4					-1.00734		6020				16.8333				0	0		-1.38854	3.32112e+06
West Bank and Gaza	WBG	2	2010	222	10		0.01	1285.9	3948.53				72.641	15.0667	53	13.1333			0.12	99.1	4.21833		0.00908903		31.2563	81.8	82.3	-0.49912	52.5					-0.586843		6020				28.9				0	0		-1.96943	3813457
Yemen, Rep.	YEM	2	1980	223	4						2	3	50.5531								8.98133				55.997				1.7			0.1447				527970												7.91386e+06	60.4715
Yemen, Rep.	YEM	2	1985	223	5						10.6667	12	55.0109								9.176				55.1637							0.1713				527970												9652000	88.6175
Yemen, Rep.	YEM	2	1990	223	6			670.443	3461.79	0.1	62.3333	56.6667	57.746	16.2	460	42.85					8.65867	9.65474	0.131424	0.8362	51.5617	66	58.2			0.302756	-6.76982	0.007				527970	12050.5	1.01993	52.4	29.2	29.6	42.6656	6.76966	0	21.3904	21.3247		11815073	121.575
Yemen, Rep.	YEM	2	1995	223	7			704.856	3639.48	0.1	41.3333	38	59.2351	17.8333	420	40.3667	61.4307	83.396			7.57633	0.587609	0.106745	0.69	45.6623	63.2667	55.2	-0.350702		10.5566	-0.336297	0.2385		-0.587599	74.6667	527970	317816	21.1907	50.4	30.9	34.2	78.9229	6.68114	0	37.2099	37.0329	-1.39276	14997854	123.759
Yemen, Rep.	YEM	2	2000	223	8			772.233	3987.38	0.1	74.6667	72.6667	60.4564	22.1333	370	36.8667	45.2961	90.0405			6.36767	0.475862	0.109712	0.6	39.5173	59.9	51.8667	-0.910406		12.8023	-29.0802	0.219		-0.784564	90.1787	527970	2.08807e+06	119.118		31.2		61.3076	5.18836	0	31.3104	31.2693	-1.23738	17529352	139.011
Yemen, Rep.	YEM	2	2005	223	9		1.87	825.815	4264.05	0.1	82.6667	73.3333	61.5341	23.5333	330	31.6	62.8344	94.1503	9.89	35.7	5.39333	0.206819	0.203	0.65	35.3503	56.4667	48.5333	-0.826988	27.7	11.4733	-78.5977	0.33	0.407	-0.920592	121.99	527970	49302	2.4482		33.0333		63.4523	4.82527	0	37.2328	37.1716	-1.44804	20138024	183.414
Yemen, Rep.	YEM	2	2010	223	10			825.601	4262.94	0.1	84.6667	71	62.5266	24.7667	290	26.8	73.2856	82.3067			4.50133	0.282838	0.0927081	0.7	32.31	54.6333	46.5	-1.12082		1.03312	-28.641	0.197	0.677	-1.07694	128.885	527970	84184.3	3.69787		31.4667		60.8082	3.77747	0	22.5269	19.3461	-2.38613	22765612	228.599
Zambia	ZMB	1	1980	224	4			827.029					51.1027								7.17967	0.05201	0.24572	3.4822	46.328							0.101				743390						63.1838		10.7682	13.9371	0		5849035	1053.17
Zambia	ZMB	1	1985	224	5			715.298			63.6667	57.6667	48.2494								6.80033		0.0288969		44.4237							0.1409				743390	147484	21.5664				61.5513		2.38969	6.8487	0		6.83858e+06	959.171
Zambia	ZMB	1	1990	224	6		39.96	678.264	2505.85	14	84.3333	83.3333	43.8438	73.7	580	43.8		88.2257	50.83		6.46867				43.929	49.25	23.7			299.364	-185.445	0.0916				743390	2137345	272.509		33.8		63.2011	3.47977	13.6408	18.3283	0		7843221	778.003
Zambia	ZMB	1	1995	224	7		29.49	577.499	2164.55	14.6667	86.6667	89.3333	41.001	74.7333	630	42.3	35.0248	75.4249	45.72	46.5	6.211	1.22333	0.00975954		44.8603	50.9	29.0333	-1.02881	25.9	68.8617	-227.817	0.069		-1.06042	49.8306	743390	3157328	356.893	53.35	34.4333	19.6	50.9086	1.5423	6.54409	12.7599	0	-0.226003	8846709	729.628
Zambia	ZMB	1	2000	224	8			564.459	2115.67	14.5	84.6667	84.6667	41.8514	74.7667	610	39.4333	37.26	70.7374		47.1	6.071	6.30803	0.0370701		45.4307	53.2333	35	-0.852383	22	204.574	-118.939			-0.858295	53.8158	743390	2.04729e+06	202.687	57.9	43.4	19.6	57.1832	1.79199	0.725722	4.88153	0	-0.0548534	10100766	619.389
Zambia	ZMB	1	2005	224	9		34.89	627.68	2352.63	13.6667	82	85	47.1594	73.6667	430	32.6	27.7613	71.7215	50.05		5.95333	6.02455	0.015	2	44.156	57.4667	40.9	-0.732114		1864.54	-1753.26	0.0875	1.358	-0.855237	78.0299	743390				46.9333		64.4448	1.92534	13.8409	17.2895	0	0.194547	11475428	722.424
Zambia	ZMB	1	2010	224	10		41.78	739.79	2772.84	13.1	86	89.6667	54.4914	73.2667	320	30.4333	26.8304	47.8398	56.64		5.81167	1.41381	0.000908903	2	43.2187	61.7	46.9	-0.516303		7.93169	-1.6433	0.066	0.784	-0.753373	94.6868	743390	0	0		45.9		75.0638	1.65077	22.033	25.6456	0	0.489801	13225271	598.43
Zimbabwe	ZWE	1	1980	225	4			630.701			39	56	59.3729								7.086		0.0310602	3.0027	46.6357							0.1497				386850						39.9614		2.03341	4.26378	0		7.29743e+06	943.31
Zimbabwe	ZWE	1	1985	225	5			631.367			66	74.3333	61.3098								6.22067	10.3897	0.143949	1.3936	42.324				38.4			0.1625				386850	243088	27.4344				37.5436		1.19966	3.12518	0		8860685	881.165
Zimbabwe	ZWE	1	1990	225	6			676.378	2567.88	13.35	87.3333	87	59.0419	67.15	520	30.85		108.406			5.18067	6.88869	0.0240829	0.5105	37.202	79.25	70.75		43.1	36.3308	-10.9102	0.1354				386850	621890	59.4879		43.6		40.1232	4.52746	3.10969	5.33578	0		10454074	865.809
Zimbabwe	ZWE	1	1995	225	7			669.278	2497.02	26.5333	88.3333	87.3333	51.3434	67.5	550	30.6333		119.538		69.2	4.438	6.8351			33.8157	79.4667	70.3	-0.249901	48.1	40.498	-26.7371	0.139		-0.228691		386850	927390	79.6861	28.9	46.1333	11.7	62.6514	3.73985	3.95978	6.90445	0	-0.533595	11638043	806.022
Zimbabwe	ZWE	1	2000	225	8	32.8		686.671	2561.91	26.8333	78	75	44.0339	68.5	680	29.2		107.045		72.5	4.07333	10.7423	0.0146034		32.164	79.5333	69.8	-0.945581	53.5	0.539201	-1.74379			-0.779338		386850	1649245	132.027	33.7	44.2	11.5	52.7505	4.41384	0.352154	2.79596	0	-1.41826	12491714	854.699
Zimbabwe	ZWE	1	2005	225	9	22.2		456.771	1704.17	19.8667	67.6667	67	44.0503	83.1333	740	31.2		97.6881		68.5	3.96567	12.9247	0.025	3	32.3037	79.6667	69.4	-1.30558	60.2		0	0.16	1.485	-1.18043		386850	37097.3	2.91891	35.8	39.7667	14	74.1425	3.22051	3.53462	8.83484	0	-1.13767	12709315	896.993
Zimbabwe	ZWE	1	2010	225	10	28.65		398.672	1487.41	16.0667	85	86	53.5624	83.0333	610	38.0333		103.235		63.2	3.71867	13.4418		1.7	32.1457	79.8333	68.9	-1.33302	61.7		0	0.062	1.251	-1.45782		386850	227781	17.3769	32.3	33.1667	10.1	69.8651	1.42333	3.92579	10.503	0	-1.07897	13108211	706.527
[truncated: 48 more columns]
